# Supplementary material for: Alternative splicing is highly variable among Daphnia pulex lineages in response to acute copper exposure
Source: BMC Genomics. 2020 Jun 26;21:433. doi: 10.1186/s12864-020-06831-4 (PMC7318467; doi:10.1186/s12864-020-06831-4)
Supplement: Supplementary file 1 — Additional file 1: Table S1. Quality and mapping information for the 21 Daphnia pulex RNA-sequencing libraries against both the JGI V1.0 2011 assembly from Ensembl (as reported in Table S3 in Chain et al. 2019 [53]) and also against the newer Daphnia PA42 3.0 reference assembly from Ye et al. 2017 [42]. Sample names consist of tank number (T), individual ID number, and clone (D, K or S). Samples were run in one of two lanes, and average quality (Q) is presented as PHRED scores. The % mapped reads and number of expressed genes are shown for each of the reference assemblies, as well as the alternative spliced genes against the newer reference. Table S2. Differentially expressed genes in response to acute Cu exposure when comparing all 6 controls with all 15 Cu exposed samples. Table S3. Summary of blast analysis comparing the differentially expressed (DE) genes identified by Chain et al. [53] with the genes from the newer Daphnia PA42 3.0 reference assembly from Ye et al. 2017 [42]. Table S4. Comparison of the DE genes identified by Chain et al. 2019 [53] and the genes from the newer Daphnia PA42 3.0 reference assembly from Ye et al. 2017 [42] using BLASTn. Table S5. Differentially spliced genes in response to acute Cu exposure when comparing all 6 controls with all 15 Cu exposed samples. Δ|Ψ| is the difference in the exon/intron inclusion level between the two conditions. Table S6. Differentially expressed genes in response to acute Cu exposure from clone specific analyses. Table S7. Genes commonly differentially expressed from global analysis and clone specific analyses. Table S8. Differentially spliced genes in response to acute Cu exposure in Clone D. Table S9. Differentially spliced genes in response to acute Cu exposure in Clone S. Table S10. Differentially spliced genes in response to acute Cu exposure in Clone K. Table S11. Gene Ontology enrichment analysis of the DE genes from the global analysis combining all 6 controls with all 15 Cu exposed samples (BP: bi [file 12864_2020_6831_MOESM1_ESM.xlsx]

## Sheet: Table S1
Table S1: Quality and mapping information for the 21 Daphnia pulex RNA-sequencing libraries against both the JGI V1.0 2011 assembly from Ensembl (as reported in Table S3 in Chain et al. 2019 [53]) and also against the newer Daphnia PA42 3.0 reference assembly from Ye et al. 2017 [42]. Sample names consist of tank number (T), individual ID number, and clone (D, K or S). Samples were run in one of …
Sample Accession	Sample	Lane	Group	Read pairs	Number of bp	Average Q	% mapped reads (JGI V1.0 assembly)	Expressed genes (JGI V1.0 assembly)	% mapped reads (PA42 3.0 assembly)	Expressed genes (PA42 3.0 assembly)	Alternative spliced genes (PA42 3.0 assembly)
ERS2719473 (SAMEA4900400)	T1-05K	2	Control	18906492	3781298400	34	90.4	17923	80.5026	16698	2712
ERS2719475 (SAMEA4900402)	T1-07S	2	Control	18308605	3661721000	34	90.8	17423	76.0993	16366	2349
ERS2719477 (SAMEA4900404)	T1-09K	1	Control	14233084	2846616800	35	91.8	16305	86.7558	15582	1866
ERS2719476 (SAMEA4900403)	T1-11D	1	Control	14560655	2912131000	35	89.7	16727	89.9001	15889	2326
ERS2719474 (SAMEA4900401)	T1-16S	2	Control	15723304	3144660800	34	89.7	17245	78.1159	16288	2192
ERS2719472 (SAMEA4900399)	T1-22D	2	Control	13434101	2686820200	34	87.5	17199	79.3348	16210	2195
ERS2719488 (SAMEA4900415)	T2-08D	1	Cu	15101356	3020271200	35	85	16454	84.5679	15691	2076
ERS2719484 (SAMEA4900411)	T2-14D	2	Cu	16994445	3398889000	34	90.9	17687	80.6324	16568	2543
ERS2719489 (SAMEA4900416)	T2-23K	1	Cu	15271661	3054332200	35	88.4	17369	86.7399	16285	2428
ERS2719486 (SAMEA4900413)	T2-25S	2	Cu	13229077	2645815400	34	90.9	17047	72.5835	16095	2021
ERS2719485 (SAMEA4900412)	T2-31K	2	Cu	15385836	3077167200	34	92.2	16900	70.4661	16020	1968
ERS2719487 (SAMEA4900414)	T2-32S	2	Cu	13455769	2691153800	34	92.6	16864	70.2305	16006	1805
ERS2719478 (SAMEA4900405)	T3-03D	2	Cu	15932432	3186486400	34	88.9	17568	79.725	16443	2475
ERS2719480 (SAMEA4900407)	T3-04S	2	Cu	17358612	3471722400	34	89.6	17516	77.7829	16452	2403
ERS2719483 (SAMEA4900410)	T3-10K	1	Cu	13991948	2798389600	35	84.6	15134	87.7449	14627	1396
ERS2719482 (SAMEA4900409)	T3-14D	1	Cu	12746931	2549386200	35	85.9	16545	82.6661	15772	2007
ERS2719481 (SAMEA4900408)	T3-17S	2	Cu	20419349	4083869800	34	90.1	17798	74.8365	16571	2913
ERS2719479 (SAMEA4900406)	T3-26K	2	Cu	19866455	3973291000	34	88.7	17799	81.005	16567	2753
ERS2719491 (SAMEA4900418)	T4-14K	2	Cu	20323016	4064603200	34	89.2	17869	82.3	16626	2899
ERS2719492 (SAMEA4900419)	T4-19S	2	Cu	21680702	4336140400	34	91.1	17448	75.333	16387	2475
ERS2719490 (SAMEA4900417)	T4-28D	2	Cu	13913712	2782742400	34	91.3	16931	72.3611	16034	1994
			Avg	16230359	3246071829	34.3	89.3	17128.6	79.5	16151	2276

## Sheet: Table S2
Table S2: Differentially expressed genes in response to acute Cu exposure when comparing all 6 controls with all 15 Cu exposed samples.
GeneID	Description	log2FoldChange_edger	log2FoldChange_deseq2	FDR corrected p-value_deseq2	FDR corrected p-value_edgeR
gene10008	sec14-like protein	1.01448	0.987732	0.000637906	0.00212975
gene10011	sec14-like protein	0.736077	0.714666	0.0137068	0.0254125
gene1003	---NA---	1.23471	1.24289	0.0475784	0.0314578
gene10054	hypothetical protein DAPPUDRAFT_222659	0.950321	0.929482	0.0152144	0.0353308
gene10072	syntenin-1-like	0.749654	0.728815	0.0133719	0.0348002
gene10158	hypothetical protein DAPPUDRAFT_302821	2.67161	2.65338	4.44e-21	3.05e-16
gene10209	udp-glycosyltransferase 209a4	0.718319	0.693386	0.000854805	0.00886089
gene10229	wd repeat domain phosphoinositide-interacting protein 2 isoform x2	0.545901	0.524203	4.55e-06	0.00485017
gene1025	aminopeptidase n	1.28255	1.26183	7.97e-06	0.000112703
gene10286	arrestin domain-containing protein 3	0.970723	0.950984	1.58e-07	6.35e-06
gene10340	alkaline phosphatase	1.64041	1.61622	0.000116956	0.000599145
gene10357	epidermal retinol dehydrogenase 2	0.697616	0.677163	0.00834263	0.0278976
gene10381	phosphoethanolamine methyltransferase	1.18146	1.1682	0.0065131	0.0202821
gene10394	hypothetical protein DAPPUDRAFT_269506	-2.85643	-2.8912	0.0303823	0.0291606
gene10399	hypothetical protein DAPPUDRAFT_269506	-2.85335	-2.88389	0.0365509	0.0360757
gene10414	hypothetical protein DAPPUDRAFT_324149	-2.43624	-2.46459	0.0037709	0.0025047
gene10461	carbohydrate sulfotransferase 11-like	0.631287	0.607249	0.000258699	0.00296558
gene10498	nf-kappa-b essential modulator	0.48949	0.468427	1.79e-05	0.00584991
gene105	---NA---	1.58581	1.56295	4.76e-07	1.58e-05
gene10509	cdp-diacylglycerol--inositol 3-phosphatidyltransferase	0.869163	0.846337	0.000236483	0.00091542
gene10518	hypothetical protein DAPPUDRAFT_318116	2.26295	2.30109	0.00139206	0.00212019
gene10566	probable d-lactate mitochondrial-like	0.531213	0.512976	0.0150872	0.046546
gene10611	lysine-specific demethylase 4b-like isoform x1	-0.393121	-0.418539	0.00115697	0.0437029
gene10666	hypothetical protein DAPPUDRAFT_302061	1.03928	1.01997	0.00585194	0.0116205
gene10686	gamma-butyrobetaine dioxygenase	2.43161	2.41661	1.3e-08	4.53e-06
gene10692	hypothetical protein DAPPUDRAFT_322971	-1.16484	-1.18773	0.0335708	0.0414681
gene10709	hypothetical protein DAPPUDRAFT_226214	-1.15774	-1.18054	0.00457233	0.00551074
gene10711	hypothetical protein DAPPUDRAFT_226214	-1.4173	-1.44093	0.000405015	0.000405325
gene10736	probable cation-transporting atpase 13a3	-1.18884	-1.22383	0.0187397	0.0251121
gene10785	chitinase partial	1.1411	1.11845	9.68e-07	5.19e-05
gene10817	c1q and tumor necrosis factor-related protein 2	1.10707	1.09063	0.0118248	0.0213387
gene10819	hypothetical protein DAPPUDRAFT_106132	2.97769	2.97986	2.79e-07	1.74e-05
gene10823	annexin b9-like isoform x3	0.869988	0.851313	0.0106503	0.0256173
gene10842	multidrug resistance protein homolog 49 isoform x1	0.538913	0.515961	0.018497	0.0484302
gene10850	ist1 homolog	0.744288	0.723654	0.000501005	0.00377158
gene10884	hypothetical protein DAPPUDRAFT_222080	1.7247	1.70707	0.000618894	0.00304925
gene10975	protein hu-li tai shao isoform x7	0.526072	0.504655	0.00384159	0.0292881
gene10978	sphingomyelin phosphodiesterase	1.04557	1.02211	9.38e-08	1.05e-05
gene10981	innexin 2	0.688158	0.667476	0.000618894	0.00496537
gene10984	---NA---	1.98962	1.96998	8.82e-14	9.64e-10
gene11017	aminopeptidase n	1.65165	1.62614	4.05e-07	1.69e-05
gene11027	---NA---	0.609482	0.58821	0.00146086	0.0209715
gene11030	heat shock 70 kda protein cognate 4	-0.848999	-0.872845	0.0135561	0.030573
gene1104	hypothetical protein DAPPUDRAFT_242036	1.48585	1.47237	0.000600996	0.00332823
gene1109	hypothetical protein DAPPUDRAFT_317341, partial	1.92909	1.91582	1.29e-05	0.00020473
gene11102	rna-binding protein 45	0.49286	0.471441	0.00114308	0.0243724
gene11105	trehalose-phosphate synthase	4.28715	4.36439	0.00350176	0.0485326
gene11147	hypothetical protein DAPPUDRAFT_299857	0.873453	0.850946	0.000639204	0.00278679
gene11162	hypothetical protein DAPPUDRAFT_320670	1.67008	1.65467	3.84e-05	0.000337706
gene11163	hypothetical protein DAPPUDRAFT_305249	2.35539	2.34487	3.15e-06	0.00011311
gene11190	hypothetical protein DAPPUDRAFT_305243	1.54063	1.52771	1.93e-06	2.15e-05
gene11194	---NA---	2.38135	2.38146	6.69e-10	2.16e-09
gene1120	hypothetical protein DAPPUDRAFT_317345	1.97747	1.9673	0.0012314	0.00806514
gene1121	hypothetical protein DAPPUDRAFT_317348	3.5635	3.5486	3.52e-09	7.95e-06
gene1122	hypothetical protein DAPPUDRAFT_224144	1.41307	1.39511	0.0133568	0.0344353
gene11221	contactin associated protein 1	-2.26604	-2.30426	6.12e-06	2.15e-06
gene11226	gst-n-metaxin-like protein	0.953419	0.937082	0.00313507	0.00388938
gene11235	protein spaetzle	1.03477	1.0155	0.00302703	0.00788053
gene11238	hypothetical protein DAPPUDRAFT_311127	0.683187	0.661414	0.00129748	0.00640409
gene11253	hypothetical protein DAPPUDRAFT_220993	2.43308	2.40418	2.57e-05	0.000624707
gene11256	glutamine synthetase 2	0.988576	0.963502	0.00671944	0.0200269
gene11261	zinc metalloproteinase nas-13 isoform x1	3.09047	3.09485	0.00139206	0.0212108
gene11264	zinc metalloproteinase nas-6	2.99828	3.00894	0.00227664	0.026512
gene11267	peroxisomal phytanoyl-	0.721263	0.700488	0.00048567	0.00366007
gene11272	serine threonine-protein phosphatase 1 regulatory subunit 10 isoform x4	-0.435072	-0.458868	5.79e-07	0.0221397
gene11295	polyadenylation factor	-0.691966	-0.713534	0.0186174	0.0368058
gene1134	otopetrin-2-like isoform x3	-2.41067	-2.4315	1.58e-07	2.21e-08
gene11345	hypothetical protein DAPPUDRAFT_331737	-1.42917	-1.45774	0.0217792	0.0221397
gene1139	type alpha 1 precursor-like protein	0.891816	0.877731	0.000619308	0.00273645
gene11414	adp-ribosylation factor-like protein 2-binding protein	0.965428	0.950026	0.00215437	0.00706136
gene11439	caveolin-3-like isoform x2	0.918527	0.89653	0.00193701	0.00574223
gene1146	c1qdc1 protein	1.70048	1.6906	0.00115617	0.00452999
gene11462	argonaute partial	-0.646246	-0.678267	0.0100658	0.0293794
gene11483	serum amyloid a	1.60424	1.59528	0.00493685	0.0201144
gene1149	c1q and tumor necrosis factor-related protein 2	1.13213	1.11043	0.0131019	0.0239092
gene11557	geranylgeranyl pyrophosphate synthase isoform x2	0.741463	0.720948	0.0129959	0.0290022
gene1162	c1q and tumor necrosis factor-related protein 2	1.80041	1.78994	0.000259801	0.00144805
gene1163	hypothetical protein DAPPUDRAFT_101201	1.38368	1.36132	1.06e-05	0.000159483
gene1164	glucose-6-phosphatase 2	1.84112	1.81566	2.89e-06	8.68e-05
gene11683	agap005869-pa-like protein	1.23813	1.21673	1.92e-07	6.25e-06
gene11693	vascular endothelial growth factor c	0.685049	0.667526	0.00267838	0.0132839
gene11723	radical s-adenosyl methionine domain-containing protein partial	-1.34391	-1.37092	3.04e-07	1.55e-06
gene11793	septin-4-like protein	0.872963	0.851589	0.00208135	0.00574223
gene11854	serine threonine-protein kinase	0.71938	0.697497	0.013586	0.0290022
gene11870	inositol hexakisphosphate kinase partial	1.33741	1.32157	0.0146782	0.0336951
gene11880	hypothetical protein DAPPUDRAFT_237275	2.46555	2.48292	0.0074991	0.0282173
gene11902	inorganic phosphate cotransporter isoform x1	0.76818	0.746077	0.00534709	0.0145527
gene11937	vacuolar protein sorting-associated protein 62	1.90694	1.89067	1.04e-08	8.82e-07
gene12008	flotillin-1 isoform x2	1.0881	1.06847	0.000872404	0.00345713
gene1201	c1q and tumor necrosis factor-related protein 2	1.33111	1.31239	0.00037788	0.00123403
gene1202	hypothetical protein DAPPUDRAFT_48805	1.44772	1.42969	2.21e-09	4.18e-07
gene12043	---NA---	0.606342	0.583482	0.0139219	0.0320492
gene12045	4-coumarate-- ligase 1-like	0.501521	0.480695	0.00209373	0.025424
gene12050	liver carboxylesterase 4-like	0.814565	0.790023	0.00453209	0.0218317
gene12055	zygote-specific protein	-1.28493	-1.30584	0.0259216	0.0285377
gene12057	hypothetical protein DAPPUDRAFT_222523	5.39381	5.53862	9.87e-07	3.92e-08
gene12112	y+l amino acid transporter 2	0.76398	0.746654	0.0220441	0.0367837
gene1239	vacuolar fusion protein mon1 homolog a	0.429994	0.404645	0.000349825	0.0157813
gene12395	f-bar and double sh3 domains protein 2 isoform x2	1.23285	1.22777	0.0240461	0.0235849
gene12431	hypothetical protein DAPPUDRAFT_225377	0.743684	0.723171	7.54e-05	0.000860171
gene12468	synaptotagmin 56	0.943867	0.925298	0.0181514	0.030573
gene12588	catalase	0.587937	0.566132	0.000208772	0.0189538
gene1259	---NA---	1.49699	1.49933	0.00870192	0.0127693
gene1262	---NA---	2.05731	2.04115	5.3e-07	1.58e-05
gene12620	hypothetical protein DAPPUDRAFT_319589	0.831262	0.815081	0.0192537	0.0370118
gene12661	protein tilb homolog	0.747795	0.731011	0.029806	0.047467
gene1267	c1q-like adipose specific protein	1.72937	1.71542	0.000333912	0.00187029
gene12696	glutamate receptor kainate 3	1.49337	1.47694	1.31e-06	1.54e-05
gene12704	c1q-like adipose specific protein	1.32992	1.30396	8.98e-07	2.23e-05
gene12706	c1q-like adipose specific protein	1.03939	1.02019	0.00604608	0.0126081
gene12825	pyruvate mitochondrial isoform x2	-0.646546	-0.669926	0.00420477	0.0221397
gene12834	endoribonuclease-like protein	0.561445	0.538762	0.0201969	0.0454574
gene1285	c1q and tumor necrosis factor-related protein 2	1.37235	1.35918	0.00238774	0.00306409
gene12873	---NA---	1.09323	1.07587	0.00186452	0.00573204
gene1292	vascular endothelial growth factor receptor 1 isoform x2	1.60034	1.58618	5.23e-07	6.33e-06
gene12976	vesicle-associated membrane protein 3	0.729976	0.709187	0.00760268	0.0203841
gene13023	domon domain containing protein	0.944209	0.922092	0.00208255	0.0125016
gene13043	hypothetical protein DAPPUDRAFT_305446	0.726949	0.707477	0.0106488	0.0278976
gene13045	ccaat enhancer-binding protein	1.03571	1.01844	0.018497	0.0407137
gene13079	serine threonine-protein kinase prky	0.583722	0.565925	0.000602123	0.00681906
gene13118	facilitated trehalose transporter tret1-like	-1.4293	-1.45672	0.000144867	0.000183564
gene1314	glutathione s-transferase	1.22457	1.20212	2.49e-10	9.52e-07
gene13140	hypothetical protein DAPPUDRAFT_305262	0.762805	0.740821	0.00168213	0.00662729
gene13201	leucine-rich repeat and immunoglobulin-like domain containing-nogo receptor-interacting protein 4	1.41652	1.40446	0.00644628	0.017308
gene1321	disintegrin and metalloproteinase domain-containing protein 12	0.546649	0.525589	0.000642546	0.007047
gene13234	sorbitol dehydrogenase-like	0.516565	0.494512	0.000141578	0.00603258
gene13236	hypothetical protein	0.949335	0.932057	0.00108466	0.00346252
gene13245	inorganic phosphate cotransporter isoform x2	0.844994	0.823741	0.00758455	0.0181803
gene13266	insulin igf relaxin-like peptide 4	1.32301	1.30848	0.00215437	0.00662729
gene13290	hypothetical protein DAPPUDRAFT_223830, partial	1.97143	1.95651	1.08e-07	2.1e-06
gene13337	carboxypeptidase a2	0.775249	0.754143	2.3e-06	0.000378365
gene13361	kunitz bovine pancreatic trypsin inhibitor domain protein	2.41754	2.40435	0.000694563	0.00742346
gene1342	c1q and tumor necrosis factor-related protein 2	1.04718	1.02651	0.00242732	0.0052567
gene13464	hypothetical protein DAPPUDRAFT_28676, partial	0.688275	0.663795	0.004963	0.0176545
gene13475	phosphoenolpyruvate cytosolic	-0.723922	-0.74573	0.01689	0.0356329
gene13481	n-acetylated-alpha-linked acidic dipeptidase 2	0.625007	0.602342	0.00165524	0.0126081
gene13492	hypothetical protein DAPPUDRAFT_335204	1.78398	1.76355	2.06e-19	9.56e-16
gene13503	cathepsin d	0.484194	0.463625	0.000803926	0.044334
gene13521	hypothetical protein DAPPUDRAFT_315611	1.18825	1.17952	0.0339904	0.0362415
gene13545	cysteine and histidine-rich domain-containing protein	-0.665308	-0.689282	0.000370649	0.0058018
gene13594	hypothetical protein DAPPUDRAFT_243749	0.762911	0.745079	0.0161839	0.0367837
gene13597	hypothetical protein DAPPUDRAFT_243749	1.20563	1.2054	0.0471618	0.0469873
gene13657	hypothetical protein DAPPUDRAFT_304050	1.29221	1.27056	2.9e-14	3.29e-10
gene13660	long neuropeptide f	0.67439	0.653503	0.0198209	0.036173
gene13672	defense protein 1	1.07456	1.0536	4.5e-06	6.57e-05
gene13808	inositol-tetrakisphosphate 1-kinase	0.498119	0.476077	0.00150508	0.0262298
gene13852	phosphoserine phosphatase isoform x3	1.06291	1.04956	0.00161854	0.00414643
gene13891	gamma-butyrobetaine dioxygenase-like	0.557829	0.536818	0.00337573	0.0212108
gene13901	contactin associated protein 1	-1.11397	-1.14449	0.00232545	0.00336705
gene13931	c1q and tumor necrosis factor-related protein 2	1.19994	1.17911	0.00688473	0.0160746
gene13967	upf0676	0.960278	0.944735	0.0140392	0.0293794
gene14	monocarboxylate transporter 12	1.9832	1.97127	1.7e-06	2.23e-05
gene1401	bursicon	0.830088	0.807108	0.0146148	0.0254125
gene14040	hypothetical protein DAPPUDRAFT_239749	-2.61214	-2.65613	0.0314385	0.0295167
gene1409	solute carrier family 28 member 3-like isoform x1	1.47498	1.45143	0.000212454	0.000739414
gene14228	abc subfamily abcg	0.581171	0.559541	0.00924227	0.0360757
gene1429	thromboxane-a synthase	1.41681	1.39954	6.37e-05	0.000434031
gene14293	hypothetical protein DAPPUDRAFT_270382	1.34878	1.34966	0.0273945	0.0275407
gene14308	---NA---	1.54267	1.5541	0.0341776	0.0496981
gene14371	ninjurin-2 isoform x1	-1.51114	-1.53988	0.0115575	0.0130488
gene1439	cytochrome p450	1.18217	1.16037	0.000995511	0.00273881
gene14436	hypothetical protein DAPPUDRAFT_308564	0.912865	0.891186	0.000107505	0.000865496
gene14486	hypothetical protein DAPPUDRAFT_333809	1.48698	1.48052	0.00075649	0.00301304
gene14520	f-box only	1.07667	1.05479	3.95e-05	0.000403386
gene14523	ankyrin-1-like isoform x3	2.00926	1.98981	2.98e-08	3.75e-06
gene14524	monocarboxylate transporter 13	1.17144	1.1499	3.42e-06	3.32e-05
gene14550	hypothetical protein DAPPUDRAFT_112093	-0.681602	-0.703458	0.000136827	0.00304925
gene14575	ectonucleotide pyrophosphatase phosphodiesterase family member 1	0.66914	0.649723	0.0169836	0.0345944
gene14577	cystathionine beta-lyase	0.674955	0.656452	0.00777581	0.032886
gene14657	camp-responsive element-binding 2	0.942811	0.925058	0.00139206	0.0045902
gene14678	integrin alpha-ps2-like	1.07917	1.05842	3.33e-06	1.07e-05
gene14700	trypsin partial	0.756822	0.734165	0.0125702	0.0319437
gene14701	trypsin partial	0.862631	0.841032	7.89e-05	0.00215341
gene14765	nad h:quinone oxidoreductase-like protein	2.01189	1.99314	1.25e-10	3.81e-08
gene14778	3 (2 ) -bisphosphate nucleotidase 1	0.725122	0.70408	0.0144541	0.0420382
gene14824	glutamate kainate	1.72444	1.72009	3.94e-05	4.3e-05
gene14903	transmembrane protein 135-like	0.519808	0.497834	0.00762095	0.033667
gene14931	hypothetical protein DAPPUDRAFT_304855	0.724367	0.696988	0.023061	0.0430626
gene14944	endoribonuclease dcr-1-like	-0.700442	-0.725571	2.62e-05	0.000826516
gene14949	low quality protein: otopetrin-2-like	-1.76622	-1.79719	0.000552577	0.000384921
gene14988	brain protein i3-like	0.869739	0.848222	0.00553432	0.0162044
gene1500	nuclear receptor-binding factor 2-like	0.561279	0.541681	0.00494617	0.0247271
gene15041	c1q and tumor necrosis factor-related protein 2	1.63071	1.6193	0.000277836	0.00095126
gene1506	bcl2 adenovirus e1b 19 kda protein-interacting protein 3	0.662879	0.642552	0.000597588	0.00893281
gene15067	xk-related protein 6	2.10193	2.17226	0.0151562	0.00812657
gene15090	arf-gap with dual ph domain-containing protein 1-like	0.49439	0.47539	0.00121066	0.0173879
gene15132	carboxypeptidase a2	0.838991	0.815296	0.00453209	0.0213387
gene15185	hypothetical protein DAPPUDRAFT_303399	1.07242	1.05185	5.15e-10	1.46e-07
gene15191	hypothetical protein DAPPUDRAFT_303447	0.785478	0.760642	0.00359656	0.00729206
gene15228	microtubule-associated proteins 1a 1b light chain 3c	-0.805173	-0.838474	0.00889094	0.0171732
gene15260	hypothetical protein DAPPUDRAFT_309186	-0.608309	-0.631165	0.00413875	0.0434834
gene15281	probable glucan -alpha-glucosidase	0.761162	0.7432	0.000906981	0.00446938
gene15289	activator of 90 kda heat shock protein atpase homolog 1	-0.575193	-0.597284	2.39e-05	0.00574223
gene15305	flavin reductase -like	0.696753	0.677239	0.000125746	0.00190693
gene15330	---NA---	2.66999	2.65778	0.000125732	0.00284483
gene15373	duplex-specific nuclease	-0.61806	-0.640656	0.0117513	0.0356329
gene15376	hypothetical protein X975_20307, partial	0.691115	0.667492	0.00635317	0.0220039
gene1543	hypothetical protein DAPPUDRAFT_312122	-0.539339	-0.56703	0.00951058	0.041533
gene15434	cytochrome p450 partial	0.598629	0.576547	0.00396066	0.0367837
gene15466	f-box-like wd repeat-containing protein tbl1x	1.92447	1.9729	0.0294891	0.0282248
gene15480	PREDICTED: uncharacterized protein LOC105450105	0.624395	0.607664	0.0125055	0.044334
gene15530	c1q and tumor necrosis factor-related protein 2	3.1873	3.22546	0.00152301	0.0115767
gene15531	connectin	0.789014	0.770181	0.00623968	0.0180861
gene15541	carboxypeptidase a2	0.882051	0.86075	0.00140783	0.00473304
gene15586	hypothetical protein DAPPUDRAFT_302482	1.11074	1.09003	6.29e-06	9.66e-05
gene15589	serpin b6-like isoform x1	1.24408	1.23475	0.0140552	0.0367837
gene15627	protein yippee-like 1	0.620648	0.600134	0.00579856	0.0413346
gene15672	prostaglandin g h synthase 2-like isoform x3	3.68407	3.72213	8.26e-09	5.24e-08
gene15729	carboxypeptidase a1-like	1.11497	1.09158	1.16e-05	0.000107394
gene15730	carboxypeptidase a1	0.959462	0.935632	0.00929397	0.029513
gene15803	hypothetical protein DAPPUDRAFT_302654	1.14128	1.1197	9.68e-07	5.11e-05
gene15806	chymotrypsin-like protein	1.62759	1.606	7.88e-13	3.43e-10
gene15831	4-coumarate-- ligase 1	0.774675	0.754107	6.17e-05	0.00166625
gene15892	hypothetical protein DAPPUDRAFT_305989	0.527439	0.509692	0.00139871	0.0288484
gene15963	f-box-like wd repeat-containing protein tbl1xr1	0.546583	0.52298	0.0072481	0.0311658
gene15982	transmembrane protein 189	0.458253	0.436926	0.00173953	0.0219364
gene16	---NA---	2.48162	2.50774	1.21e-05	2.73e-05
gene16020	kda midgut protein	1.09025	1.0774	0.0187397	0.036173
gene16059	adapter-related protein complex 4 sigma 1 subunit	2.52374	2.54849	1.85e-06	5.69e-07
gene16062	hypothetical protein DAPPUDRAFT_299880	1.47875	1.46171	7.5e-05	0.000606544
gene16077	hypothetical protein DAPPUDRAFT_228550	1.01068	0.989126	2.39e-05	0.00020473
gene16107	brevican core protein	-2.02026	-2.07449	0.000112678	8.17e-05
gene16168	zinc finger mynd domain-containing protein 10	0.761091	0.737185	0.00254065	0.00904926
gene16197	leucine zipper transcription	0.911354	0.894247	0.00347212	0.00891762
gene162	carboxypeptidase b-like	0.74486	0.725894	7.79e-05	0.00137146
gene16249	contactin associated protein 1	-3.74968	-3.79793	8.01e-05	4.95e-05
gene16393	hypothetical protein DAPPUDRAFT_311594	0.624844	0.604017	0.0156121	0.0361499
gene16572	cd9 antigen-like isoform x1	1.46418	1.44701	0.000188892	0.000830625
gene166	kinesin-like protein klp1	2.09528	2.08473	0.000124623	0.00116596
gene16646	h(+) cl(-) exchange transporter 7	1.19972	1.17771	0.000207468	0.00140689
gene16648	organic cation transporter protein	1.01175	0.989224	4.96e-08	2.66e-06
gene16651	hypothetical protein DAPPUDRAFT_303510	2.05823	2.04858	0.00675818	0.0319285
gene16653	peroxisomal multifunctional enzyme type 2-like	0.554867	0.533761	3.1e-05	0.0152958
gene16656	intraflagellar transport protein 52 homolog	2.08998	2.08679	0.00121066	0.00580045
gene16662	hypothetical protein DAPPUDRAFT_309210	1.78601	1.76219	1.62e-17	1.49e-11
gene16670	rh-related protein	-0.602664	-0.623436	0.00699239	0.0317091
gene1674	contactin associated protein 1	-1.24533	-1.27988	0.000321422	0.000609815
gene16790	cd82 antigen-like isoform x2	3.16899	3.14808	5.23e-10	8.16e-07
gene16876	hypothetical protein DAPPUDRAFT_305494	0.906334	0.88634	9.68e-10	1.18e-06
gene16893	nematoblast specific protein	0.802724	0.780808	0.000966688	0.00272372
gene16923	transmembrane protein 179	0.467492	0.445488	0.000433659	0.0163922
gene16945	pdgf- and vegf-related factor isoform d	1.6505	1.63961	5.28e-08	7.7e-07
gene16955	rna polymerase ii degradation factor 1-like	7.25734	7.41057	1.41e-12	3.66e-16
gene16961	---NA---	5.43204	5.64827	0.00606807	0.0447269
gene16997	hypothetical protein DAPPUDRAFT_106953	2.39463	2.38928	0.000618894	0.00735695
gene17002	secreted protein	2.22689	2.21067	0.000918564	0.00803759
gene1702	store-operated calcium entry-associated regulatory factor	0.500095	0.476992	0.0115365	0.0371023
gene17098	hypothetical protein DAPPUDRAFT_309195	-0.954171	-0.977651	7.83e-05	0.000281632
gene17137	hypothetical protein DAPPUDRAFT_302006	1.23539	1.21282	1.3e-05	0.000129785
gene17191	hypothetical protein DAPPUDRAFT_300421	0.763165	0.743936	0.00725934	0.0193129
gene17233	---NA---	-0.763164	-0.786994	0.00604608	0.0176722
gene17246	cell recognition protein caspr4 isoform 5	-5.04751	-5.13245	2.51e-07	2.07e-07
gene17259	endoribonuclease-like protein	1.20713	1.18544	2.87e-08	1.26e-05
gene17330	hypothetical protein DAPPUDRAFT_310994	0.628657	0.605096	0.017575	0.0422228
gene17403	pyridoxal phosphate dependent major subdomain 1	1.27412	1.26157	0.0178033	0.0372149
gene17404	contactin-associated 2 precursor	1.20381	1.18499	0.000192083	0.00091542
gene17444	vitelline membrane outer layer protein 1 homolog	-0.902573	-0.926521	7.07e-05	0.000434031
gene17495	hypothetical protein DAPPUDRAFT_120246	-0.595205	-0.623014	0.0126374	0.041533
gene17518	lipase 3	2.74939	2.73363	1.14e-18	6.15e-14
gene1762	molybdenum cofactor biosynthesis protein 1	0.531044	0.512598	0.00514871	0.0273418
gene17754	rab11 family-interacting protein 5	-0.593767	-0.624122	0.00294052	0.0189339
gene17775	hypothetical protein DAPPUDRAFT_321422	1.87398	1.88964	0.0110628	0.0291595
gene17776	hypothetical protein DAPPUDRAFT_321422	2.24181	2.25245	0.00911865	0.0221397
gene17852	hypothetical protein DAPPUDRAFT_304855	0.822424	0.802403	0.0139433	0.0285312
gene17884	hypothetical protein DAPPUDRAFT_307959	-0.601764	-0.627743	0.00289502	0.0153272
gene17951	hypothetical protein DAPPUDRAFT_313929	4.22614	4.23316	3.88e-11	1.76e-06
gene17962	c1q and tumor necrosis factor-related protein 2	1.78732	1.77232	0.00729253	0.0235697
gene1805	85 88 kda calcium-independent phospholipase a2	0.394663	0.374215	0.000385438	0.0313774
gene18105	hypothetical protein DAPPUDRAFT_307236	1.19002	1.17381	0.0140552	0.0221397
gene18108	hypothetical protein DAPPUDRAFT_333867	1.3426	1.32496	0.00146151	0.00453326
gene18138	hypothetical protein DAPPUDRAFT_304172	0.760263	0.736994	0.00870192	0.0221397
gene1815	serine protease inhibitor dipetalogastin precursor	1.87944	1.87472	0.0120913	0.0435657
gene18178	dna-directed rna polymerase iii subunit rpc2	0.714026	0.693129	0.0046921	0.0144451
gene18248	hypothetical protein DAPPUDRAFT_253689	-2.3094	-2.34577	0.0229766	0.0212176
gene18290	ketimine reductase mu-crystallin	1.4376	1.4235	0.000246215	0.000827899
gene18310	hypothetical protein DAPPUDRAFT_241416	1.69762	1.70129	0.0260947	0.0458683
gene1837	glycoside hydrolase family 7 protein	1.5859	1.56408	9.62e-20	1.42e-11
gene18427	c1q and tumor necrosis factor-related protein 2	3.22162	3.30027	0.00085147	0.00353285
gene1857	hypothetical protein DAPPUDRAFT_300224	1.4172	1.40527	0.00214682	0.00854908
gene1869	hypothetical protein DAPPUDRAFT_300227	0.900839	0.877441	0.000206072	0.000901199
gene1874	hypothetical protein DAPPUDRAFT_300231	0.677374	0.653118	0.00135563	0.00517574
gene1876	hypothetical protein DAPPUDRAFT_313851	1.24026	1.22165	7.18e-05	0.000194588
gene1879	hypothetical protein DAPPUDRAFT_300224	1.40905	1.39393	5.57e-12	1.76e-09
gene1926	hypothetical protein DAPPUDRAFT_300342	1.85764	1.8458	0.000101598	0.0010843
gene1931	hypothetical protein DAPPUDRAFT_299568	1.51703	1.49689	7.75e-05	0.000390363
gene1932	hypothetical protein DAPPUDRAFT_300342	2.13378	2.12554	0.00529164	0.0200269
gene1934	hypothetical protein DAPPUDRAFT_299568	1.71537	1.7011	0.00011254	0.00103303
gene1935	hypothetical protein DAPPUDRAFT_300203	1.9381	1.92443	0.000197388	0.00190693
gene1936	kinesin-like protein klp1	2.13895	2.13485	0.000146697	0.0012901
gene1940	leucine-rich repeat-containing partial	2.2466	2.23829	0.000141102	0.00212975
gene1954	vitelline membrane outer layer protein 1-like	8.67966	8.85176	1.3e-07	0.000107394
gene1967	alcohol dehydrogenase	2.30217	2.28075	8.14e-17	2.31e-11
gene2044	hypothetical protein DAPPUDRAFT_103157	1.01349	0.99401	0.000200491	0.000809025
gene2063	protein cueball	2.84256	2.82573	5.23e-10	5.69e-07
gene2067	protein cueball	3.15917	3.13697	5.23e-10	1.18e-06
gene2071	dipeptidase 1 isoform x1	1.06968	1.04693	3.77e-08	9.74e-07
gene2126	hypothetical protein DAPPUDRAFT_309195	-1.1098	-1.14272	0.00212535	0.00359822
gene2127	pancreatic triacylglycerol lipase-like	2.14587	2.12471	1.83e-06	6.31e-05
gene2159	innexin inx3	1.08628	1.06537	4.48e-08	1.79e-05
gene2314	alcohol dehydrogenase class-3	0.751851	0.736004	0.00604608	0.0227611
gene233	kinesin-like protein klp1	2.96664	2.95692	2.43e-06	0.000234402
gene2369	chitinase partial	1.15505	1.13423	0.000401491	0.00304925
gene2371	sodium-dependent nutrient amino acid transporter 1-like isoform x1	1.26716	1.24041	7.79e-09	2.97e-07
gene2412	cbpb_astas ame: full=carboxypeptidase b	1.25836	1.23538	7.53e-09	3.96e-06
gene2415	hypothetical protein DAPPUDRAFT_239963	0.955477	0.93028	9.64e-06	0.000609815
gene2445	abc subfamily abcg	0.839739	0.817682	0.00509103	0.0235849
gene2472	cysteine-rich protein 1	0.847904	0.826304	0.000200491	0.00356178
gene249	nf-kappa-b inhibitor cactus	1.08858	1.06942	0.000820062	0.00351375
gene25	hypothetical protein DAPPUDRAFT_99198	1.24152	1.22447	0.00168213	0.00640409
gene2517	hypothetical protein DAPPUDRAFT_247210	2.13675	2.13693	0.00695683	0.029765
gene2518	hypothetical protein DAPPUDRAFT_321122	1.02588	1.01027	0.00213625	0.007224
gene2520	hypothetical protein DAPPUDRAFT_321122	1.76218	1.75254	3.67e-05	0.000344488
gene2522	hypothetical protein DAPPUDRAFT_225595	2.74968	2.73984	1.03e-05	0.000434031
gene2553	hypothetical protein DAPPUDRAFT_305376	1.39937	1.38023	8.93e-07	7.04e-06
gene2805	hypothetical protein DAPPUDRAFT_301206	1.59768	1.59675	0.00704735	0.0140082
gene2824	chymotrypsin-like protein	1.96293	1.93606	1.97e-12	2.92e-09
gene284	integrin alpha-ps5	1.15949	1.13815	2.53e-08	8.09e-07
gene2853	chymotrypsin-like protein	1.23206	1.21047	0.000311087	0.00214979
gene2857	chymotrypsin-like protein	1.66767	1.64506	2.22e-05	0.000301643
gene286	hypothetical protein DAPPUDRAFT_242364	0.60089	0.579566	0.000494815	0.0157988
gene2860	zygote-specific protein	1.79544	1.78967	0.00401463	0.0131608
gene2861	chymotrypsin-like protein	1.87202	1.84764	0.00290109	0.0136887
gene2867	chymotrypsin-like protein	2.33209	2.30601	3.02e-10	2.27e-07
gene2887	tm2 domain-containing protein cg11103	0.620178	0.597891	0.0103107	0.0278976
gene2895	sphingomyelin phosphodiesterase isoform x2	1.09013	1.06646	0.000501005	0.00248941
gene2911	c1q and tumor necrosis factor-related protein 2	0.772559	0.748312	0.00209373	0.00574223
gene2912	vertebrate gliacolin-like protein	1.35289	1.3444	0.0120913	0.0293794
gene2959	hypothetical protein DAPPUDRAFT_319350	-0.804281	-0.834355	0.0137068	0.032886
gene2964	hypothetical protein DAPPUDRAFT_244715	7.28282	6.70014	1.3e-05	0.000159483
gene3038	stress-induced-phosphoprotein 1	-0.577825	-0.599327	9.73e-08	0.00274577
gene308	matrix metalloproteinase-14 isoform x6	3.02977	3.02537	1.2e-08	4.15e-06
gene3138	facilitated trehalose transporter tret1 isoform x2	2.67937	2.68331	0.0051449	0.0362415
gene3142	hypothetical protein DAPPUDRAFT_308200	0.710431	0.69095	7.61e-05	0.00149355
gene3179	---NA---	1.02575	1.00308	5.14e-05	0.00029751
gene3182	hypothetical protein DAPPUDRAFT_308194	0.880811	0.855727	0.000598041	0.00520138
gene3251	peptidyl-prolyl cis-trans	0.729737	0.711406	1.17e-05	0.000422462
gene3259	hypothetical protein DAPPUDRAFT_211890, partial	4.16624	4.16371	1.05e-05	0.00232755
gene3261	c1q and tumor necrosis factor-related protein 2	2.86873	2.85687	0.00013327	0.00312303
gene3267	hypothetical protein DAPPUDRAFT_304067	1.60286	1.5788	6.62e-12	7.66e-09
gene3268	c1q and tumor necrosis factor-related protein 3 isoform b	2.98338	2.96885	0.00039988	0.00725363
gene3269	hypothetical protein DAPPUDRAFT_224629	0.98523	0.961975	0.000896055	0.00584991
gene3270	hypothetical protein DAPPUDRAFT_304068	2.6385	2.62862	0.000226504	0.00378706
gene3284	ferric-chelate reductase 1 homolog	1.38188	1.36194	0.000212454	0.000810168
gene3294	hypothetical protein DAPPUDRAFT_243466	0.736409	0.715115	0.00810353	0.0221397
gene3305	hypothetical protein DAPPUDRAFT_318486	0.757098	0.738239	0.0131643	0.0313774
gene3317	hypothetical protein DAPPUDRAFT_304152	0.700259	0.677569	0.0013595	0.00712368
gene3354	fk506-binding protein 2	0.691291	0.669512	0.0074991	0.0221397
gene3359	abhydrolase domain-containing protein 4 isoform x1	0.464812	0.441981	0.0030419	0.0234526
gene3360	chitin deacetylase 1	1.20963	1.1929	0.00242663	0.00600768
gene340	pancreatic triacylglycerol lipase-like	1.74063	1.72251	1.11e-11	3.28e-09
gene3471	bone morphogenetic protein 2-like	1.6925	1.68413	0.00359656	0.0107087
gene3513	lysosome membrane protein 2-like	2.12586	2.10827	1.32e-11	2.27e-09
gene3570	zinc metalloproteinase nas-4-like	2.6488	2.6169	5.23e-10	4.89e-07
gene3571	zinc metalloproteinase nas-4-like	1.20047	1.1793	0.000966688	0.00403365
gene3585	contactin associated protein 1	-1.56794	-1.60111	0.00135692	0.00114987
gene359	wd repeat domain phosphoinositide-interacting protein 4-like	0.622872	0.600505	0.0147857	0.0371023
gene3590	contactin associated protein 1	-1.53471	-1.56897	0.00107982	0.000921742
gene3598	acyl- delta desaturase	1.06882	1.04831	2.39e-05	0.000434031
gene3601	fatty acyl- reductase cg5065	0.799315	0.779367	0.00145782	0.00574223
gene3626	ferritin 3-like protein	1.5615	1.54171	4.23e-12	1.8e-08
gene3628	hypothetical protein DAPPUDRAFT_328176	0.711253	0.687706	0.00263921	0.0140082
gene3684	hypothetical protein DAPPUDRAFT_234248	1.10573	1.08945	0.0297307	0.0481893
gene377	alpha-aspartyl dipeptidase	0.727492	0.705832	2.52e-09	2.16e-05
gene3771	hypothetical protein DAPPUDRAFT_304409	0.75065	0.730058	0.000738712	0.00364858
gene379	agap007679-pa-like protein	0.974708	0.959662	0.00825764	0.0186385
gene3833	---NA---	1.84683	1.86883	0.00676194	0.00499736
gene3837	hypothetical protein DAPPUDRAFT_222529	6.92141	6.90918	1.62e-20	5.4e-09
gene3845	hypothetical protein DAPPUDRAFT_313959	7.21905	7.32271	0.00046259	0.0430626
gene3863	hypothetical protein DAPPUDRAFT_300384	-0.643981	-0.677122	0.00603157	0.0227113
gene3913	hypothetical protein DAPPUDRAFT_300401	0.682263	0.662921	0.00671944	0.0194161
gene3918	hypothetical protein DAPPUDRAFT_314020	1.07581	1.06101	0.016438	0.0208055
gene392	lipoprotein lipase-like	0.624084	0.606266	0.0145432	0.0407137
gene3929	rho gtpase-activating protein partial	0.794675	0.774273	0.00762095	0.0180985
gene3955	hypothetical protein DAPPUDRAFT_300414	2.05065	2.03744	1.22e-10	7.87e-09
gene3967	phage lysozyme family protein	0.905367	0.885646	4.49e-06	0.000344488
gene3982	hypothetical protein	0.905329	0.885806	0.00115697	0.00399704
gene3994	hypothetical protein DAPPUDRAFT_320400	1.61277	1.59182	0.00016522	0.000912254
gene4048	hypothetical protein DAPPUDRAFT_308869	2.63001	2.61656	0.00426705	0.0275407
gene4053	hypothetical protein DAPPUDRAFT_308869	2.7936	2.81013	0.00339006	0.0145527
gene4060	hypothetical protein DAPPUDRAFT_220202	0.538777	0.517299	0.00324098	0.0365598
gene4065	hypothetical protein DAPPUDRAFT_268642	0.881933	0.866774	0.00477003	0.0206107
gene417	chymotrypsin-like protein	1.43796	1.42203	2.16e-05	0.00011602
gene4187	cytochrome p450 cyp12a2-like	0.541396	0.519989	0.00129708	0.0176895
gene4247	protein crebrf homolog	0.94295	0.925843	0.00213625	0.00789347
gene4405	t-cell activation mitochondrial isoform x2	-0.597451	-0.620524	0.00016522	0.00338632
gene4408	---NA---	2.92549	2.97488	0.0041229	0.0228784
gene441	toll-like receptor 13	0.661038	0.637736	0.00801188	0.0232914
gene443	collagen type iv alpha-3-binding protein	0.650932	0.627295	2.46e-07	0.000265837
gene4454	dna-binding protein d-ets-3	2.76919	2.8448	0.00103326	0.0010843
gene4516	ethanolamine-phosphate phospho- partial	0.621561	0.603852	0.0133597	0.0370118
gene4522	daz-associated protein 2 isoform x2	0.800818	0.780498	0.00218279	0.0105388
gene4552	---NA---	1.78758	1.7892	0.00012715	0.000129785
gene4570	sodium-dependent nutrient amino acid	1.58278	1.56699	1.17e-05	9.55e-05
gene461	g-protein coupled receptor mth2-like	0.597885	0.576908	0.00667346	0.0286043
gene4618	hypothetical protein DAPPUDRAFT_256953	-0.538835	-0.567094	0.00758374	0.0395831
gene4723	macrophage erythroblast attacher	0.422938	0.397514	0.000556674	0.0294041
gene4822	a disintegrin and metalloproteinase with thrombospondin motifs 3-like	-0.578438	-0.602674	0.000144194	0.00574223
gene4892	trypsin partial	0.877003	0.850099	0.0233274	0.039178
gene4921	cphe_pseag ame: full=cyanophycinase ame: full=extracellular cgpase short=cphepa ame: full=extracellular cyanophycinase flags: precursor	1.1955	1.17302	2.46e-07	1.98e-05
gene4922	hypothetical protein DAPPUDRAFT_108909	4.20698	4.19293	0.00218279	0.0321178
gene4923	urea transporter 1-like	-3.14414	-3.17865	7.06e-10	7.3e-11
gene4926	hypothetical protein DAPPUDRAFT_272592	2.27162	2.2572	6.01e-06	0.00016569
gene4955	hypothetical protein DAPPUDRAFT_188760	0.817379	0.796308	2.06e-05	0.000390363
gene4980	endoribonuclease-like protein	-1.05937	-1.08012	0.00479542	0.00773258
gene4990	sodium-dependent phosphate transporter	2.30712	2.28367	6.1e-11	3.92e-08
gene503	hypothetical protein DAPPUDRAFT_331737	2.90248	2.86247	7.19e-07	5.17e-05
gene5072	phosphatidylinositol transfer protein	1.19608	1.18341	0.0213393	0.045168
gene5105	gram-negative binding protein partial	-2.35672	-2.38646	0.00110276	0.000690822
gene5119	hypothetical protein DAPPUDRAFT_113210	0.938637	0.920798	0.012804	0.0183688
gene5127	atp-binding cassette sub-family b member mitochondrial	0.497748	0.474658	0.000966688	0.0220039
gene5185	hypothetical protein DAPPUDRAFT_304855	0.807695	0.785041	0.000284772	0.00156143
gene5198	hypothetical protein DAPPUDRAFT_319612	3.46048	3.45345	6.54e-27	9.75e-20
gene520	contactin associated protein 1	0.925327	0.911957	0.0112359	0.024921
gene5204	hypothetical protein DAPPUDRAFT_319612	3.41762	3.42468	1.74e-10	3.47e-09
gene5230	solute carrier family 12 member partial	-2.62513	-2.68003	2.24e-08	5.28e-09
gene5275	multiple coagulation factor deficiency protein 2 homolog	0.723024	0.703639	0.0072481	0.0193129
gene5373	hypothetical protein DAPPUDRAFT_320226	0.711823	0.694487	0.0171098	0.045168
gene5385	protein malvolio isoform x2	-0.533472	-0.55473	0.00643742	0.0370118
gene5402	probable e3 ubiquitin-protein ligase herc4 isoform x3	-0.622427	-0.645741	0.00667346	0.0236474
gene5423	---NA---	-0.866189	-0.895519	0.00400069	0.0104029
gene5439	prostaglandin g h synthase 2-like isoform x3	3.02445	3.01541	1.19e-12	1.45e-09
gene5443	hypothetical protein DAPPUDRAFT_313431	0.851551	0.830264	0.00151762	0.00528134
gene5445	hypothetical protein DAPPUDRAFT_313428	4.98284	4.9674	1.49e-17	8.54e-10
gene5446	hypothetical protein DAPPUDRAFT_308963	1.5387	1.51936	0.000303284	0.00158661
gene5449	hypothetical protein DAPPUDRAFT_309040	0.671336	0.648512	8.6e-05	0.00359822
gene5453	rna binding motif protein 47	-0.695816	-0.719382	0.013586	0.0356329
gene548	rhamnose binding lectin type iiib	1.19703	1.18178	0.000632477	0.00221711
gene551	---NA---	1.4806	1.47846	0.026184	0.0391162
gene552	c1q and tumor necrosis factor-related protein 2	1.35089	1.34174	0.00195798	0.00453326
gene5525	serine beta-lactamase-like protein mitochondrial	0.54107	0.518404	4.72e-06	0.00242984
gene5537	cytochrome b5	2.33773	2.32176	6.12e-06	0.000152303
gene5553	cytochrome b5	3.08256	3.06591	2.54e-08	9.53e-06
gene5556	---NA---	1.18384	1.17216	0.0158378	0.0293794
gene5677	gels_homam ame: full= cytoplasmic ame: full=actin-depolymerizing factor short=adf	0.599992	0.582727	0.00119977	0.0221397
gene5686	chymotrypsin-like protein	1.40761	1.38354	0.000673155	0.00264122
gene5697	hypothetical protein DAPPUDRAFT_337500	6.74698	7.03661	1.85e-13	1.06e-30
gene5700	myosuppressin isoform x2	1.33525	1.31658	0.000145561	0.000709461
gene5703	hypothetical protein DAPPUDRAFT_233217	1.58291	1.56334	1.54e-12	3.73e-10
gene5735	hypothetical protein DAPPUDRAFT_310377	1.29237	1.28521	0.00142504	0.00221283
gene574	zgc:162509 protein	0.894209	0.874833	0.0049481	0.0157988
gene5751	hypothetical protein DAPPUDRAFT_303181	1.00585	0.988191	6.69e-10	8.64e-07
gene5753	integrin beta-ps isoform x1	1.39118	1.37334	1.49e-16	5.29e-12
gene5755	pentraxin-related protein ptx3	2.51442	2.50165	0.000854805	0.0079926
gene5796	hypothetical protein DAPPUDRAFT_229695	4.98516	4.99305	4.49e-06	0.00166625
gene5811	hypothetical protein DAPPUDRAFT_234299	1.32497	1.31134	0.000519682	0.00157974
gene5847	vitelline membrane outer layer protein 1 homolog	-1.30887	-1.33902	0.0360725	0.0431109
gene5861	dna-directed rna polymerase iii subunit rpc9	0.645857	0.625515	7.09e-05	0.00168792
gene5883	hypothetical protein DAPPUDRAFT_111579	1.22915	1.22471	0.0199953	0.0393656
gene6006	complement c1q tumor necrosis factor-related protein 4	-1.33424	-1.35559	0.026026	0.0259823
gene6041	agap007679-pa-like protein	-2.76382	-2.80056	2.34e-09	3.43e-10
gene6053	hypothetical protein DAPPUDRAFT_303054	-3.17953	-3.22245	3.11e-24	6.42e-26
gene6074	cd63 antigen	1.47737	1.45729	4.36e-12	9.23e-10
gene6089	zinc finger protein	-0.43199	-0.457357	3.38e-07	0.00432489
gene6165	hypothetical protein DAPPUDRAFT_48805	1.28288	1.26079	5.7e-07	1.45e-05
gene6166	c1q and tumor necrosis factor-related protein 2	1.50529	1.48816	0.000207472	0.000912254
gene6231	hypothetical protein DAPPUDRAFT_305365	1.21566	1.19471	0.000101537	0.000491567
gene6237	hypothetical protein DAPPUDRAFT_305363	1.91718	1.89893	1.45e-05	0.000197997
gene6308	carbonyl reductase	0.669464	0.649554	0.0199299	0.045168
gene6321	transient receptor potential channel pyrexia-like	0.784728	0.767877	0.00601314	0.0164251
gene6349	hypothetical protein DAPPUDRAFT_303669	1.7862	1.77235	3e-07	5.31e-06
gene6470	hypothetical protein DAPPUDRAFT_325140	2.68884	2.66756	3.79e-07	2.57e-05
gene6476	hypothetical protein DAPPUDRAFT_109683	3.10781	3.12172	0.000673155	0.00904926
gene6483	hypothetical protein DAPPUDRAFT_325139	2.22335	2.22661	6.57e-05	0.000856717
gene6496	hypothetical protein DAPPUDRAFT_325138	2.31001	2.35814	0.00299257	0.00430899
gene6511	hypothetical protein DAPPUDRAFT_325131	2.66495	2.64759	2.52e-08	6.69e-06
gene6513	ppe family protein	3.13284	3.13977	0.000742435	0.0163681
gene6523	---NA---	4.02729	4.30134	0.00016522	1.05e-06
gene6537	hypothetical protein DAPPUDRAFT_222529	3.54999	3.54707	2.39e-05	0.00214979
gene6549	hypothetical protein DAPPUDRAFT_109592	3.42019	3.42633	2.88e-05	0.002493
gene6603	prostaglandin reductase 1-like	1.22895	1.2072	0.000541368	0.00340784
gene6642	open rectifier potassium channel protein 1	-2.09411	-2.17717	0.00596952	0.00388938
gene6683	hypothetical protein DAPPUDRAFT_305532	-1.94382	-1.97359	3.9e-11	2.38e-11
gene6692	hypothetical protein DAPPUDRAFT_221339	-3.6851	-3.7119	3.38e-28	3.89e-31
gene6693	alpha-carbonic anhydrase	4.08468	4.08381	3.41e-05	0.0041803
gene6699	hypothetical protein DAPPUDRAFT_234859	-0.573568	-0.597671	0.0106503	0.0362415
gene6711	beta-mannosidase isoform x1	0.672074	0.651639	0.0100171	0.033667
gene6735	---NA---	-1.41188	-1.42708	0.0432792	0.047467
gene6747	sodium-coupled monocarboxylate transporter partial	0.857067	0.838703	0.0112359	0.0220039
gene6770	inter-alpha-trypsin inhibitor heavy chain h3-like	1.87946	1.87021	0.000177035	0.00183403
gene6771	inter-alpha-trypsin inhibitor heavy chain h6	2.93147	2.91738	1.83e-06	0.00020473
gene6775	methyltransferase-like protein 7a	0.685801	0.662783	0.000708418	0.00492588
gene6794	cub and sushi domain-containing protein 3-like	0.836804	0.812507	1.9e-08	0.000203666
gene6830	hypothetical protein DAPPUDRAFT_307755	1.45274	1.43345	5.15e-11	5.63e-08
gene6831	hypothetical protein DAPPUDRAFT_307754	1.0676	1.04685	2.69e-05	0.000229031
gene6859	serine protease inhibitor 6 precursor	0.913512	0.890251	0.00139206	0.0073442
gene6864	calcium-activated chloride channel regulator 4-like	-2.56176	-2.58977	9.3e-09	1.28e-09
gene6914	venom protease-like	1.53153	1.52505	0.00211753	0.00817641
gene6990	diphenol oxidase	-1.57405	-1.58943	0.000179299	8.68e-05
gene7202	integrin beta-ps-like	0.684427	0.664172	2.69e-05	0.000948336
gene7207	peritrophic membrane chitin binding protein	0.886175	0.862685	0.00085147	0.00463299
gene7248	serine protease 29	2.61458	2.60043	9.62e-06	0.000421421
gene7250	phosphatidylinositol -trisphosphate 3-phosphatase tpte2-like isoform x1	-2.1473	-2.17064	0.0335308	0.0317091
gene741	solute carrier family facilitated glucose transporter member 1-like isoform x5	0.693518	0.672159	1.29e-05	0.000830625
gene7486	---NA---	1.26652	1.2586	0.0161839	0.0362203
gene7493	ferritin 3-like protein	1.36176	1.3426	1.92e-07	1.34e-05
gene75	dna repair protein rad51 homolog 4 isoform x1	0.819232	0.798206	0.00411154	0.00509418
gene7502	hypothetical protein DAPPUDRAFT_100983	1.55563	1.54107	0.00319605	0.00939278
gene7509	hypothetical protein DAPPUDRAFT_335675	4.16	4.13994	3.37e-18	9.39e-11
gene7520	complement component q subcomponent-like protein	1.60369	1.58808	0.0058668	0.0184295
gene7587	hypothetical protein DAPPUDRAFT_305821	0.530695	0.508222	0.00748	0.032886
gene7733	thioredoxin family trp26	0.620789	0.60078	0.0049481	0.0176722
gene7812	aldehyde dehydrogenase	0.66976	0.648262	3.15e-05	0.00579477
gene7821	pyroglutamylated rfamide peptide receptor	2.18946	2.19476	3.25e-05	0.000195403
gene7850	2 -cyclic-nucleotide 3 - partial	0.470337	0.451531	0.00610445	0.0391076
gene7859	immediate early response 3-interacting protein 1	0.434609	0.413829	0.000803926	0.0321178
gene7914	leukocyte elastase inhibitor	0.607556	0.585677	0.00639808	0.025809
gene7919	hypothetical protein DAPPUDRAFT_324898	-5.7328	-6.1103	0.00183312	0.000347158
gene7955	hypothetical protein DAPPUDRAFT_221817	0.661576	0.638144	0.00759285	0.0419177
gene7956	---NA---	0.524756	0.50456	0.00117157	0.0183917
gene7984	metallothionein b	4.09067	4.07247	5.07e-132	2.83e-59
gene8078	poly -specific endoribonuclease isoform x1	2.2203	2.18993	2.18e-07	7.04e-06
gene8092	peritrophin 1	1.51631	1.49512	9.56e-10	4.98e-07
gene8096	peritrophic membrane protein 1	0.926355	0.902331	4.08e-06	0.000261714
gene8097	peritrophin-1 precursor	-0.695707	-0.722456	0.0196889	0.041533
gene8108	---NA---	1.05804	1.0435	0.0166721	0.0285687
gene8111	prolow-density lipoprotein receptor-related protein 1-like isoform x1	1.91344	1.91206	0.0076229	0.0243781
gene8116	hypothetical protein DAPPUDRAFT_311082	1.57639	1.55813	4.08e-05	0.000360046
gene8134	hypothetical protein DAPPUDRAFT_234063	0.655438	0.636015	0.0100612	0.0250053
gene8153	hypothetical protein DAPPUDRAFT_311023	1.82595	1.82103	0.00699239	0.0282507
gene8175	hypothetical protein DAPPUDRAFT_225009	-4.35792	-4.41033	2.17e-28	4.49e-32
gene8176	hypothetical protein DAPPUDRAFT_104167	-6.24023	-6.32064	4.45e-39	5.82e-44
gene8178	hypothetical protein DAPPUDRAFT_225009	-2.46202	-2.5025	7.72e-11	1.7e-11
gene8208	c1q and tumor necrosis factor-related protein 2	1.45158	1.4292	1.01e-06	1.53e-05
gene8214	c1qdc1 protein	2.50069	2.49766	0.000430868	0.0037826
gene8228	contactin associated protein 1	0.783751	0.761243	0.0129959	0.0286043
gene8254	c1q and tumor necrosis factor-related protein 2	0.86302	0.845647	0.0206217	0.0407137
gene8300	alpha amylase catalytic region	1.01774	0.99186	0.000306214	0.00242211
gene8305	trypsin partial	0.995932	0.972671	2.39e-05	0.000739414
gene8306	trypsin	0.920053	0.896639	0.017959	0.0460747
gene8307	trypsin	0.929698	0.907472	1.02e-06	7.01e-05
gene8308	trypsin partial	1.19362	1.16985	0.00016522	0.000856717
gene8310	trypsin partial	0.892376	0.872251	0.017575	0.0345529
gene8332	caspase partial	0.674255	0.659928	0.0249173	0.0449903
gene8340	dehydrogenase reductase sdr family member 12	0.476899	0.458185	0.000894848	0.0278976
gene8354	serine threonine-protein kinase nek7	2.49682	2.5397	0.000163899	0.00016569
gene8356	hypothetical protein DAPPUDRAFT_106354	4.43824	4.47399	1.97e-05	0.00304925
gene8412	hypothetical protein DAPPUDRAFT_326717	0.966373	0.946681	8.12e-05	0.000881079
gene8454	phenoloxidase subunit a3	0.633864	0.613297	0.00139871	0.00999928
gene8463	nfx1-type zinc finger-containing protein partial	-0.6825	-0.714806	0.00929425	0.0243414
gene8534	organic solute transporter alpha-like protein	1.1005	1.08159	0.00218279	0.00633826
gene8562	dna repair protein rad52 homolog isoform x2	0.897378	0.880531	0.00540032	0.0135604
gene8570	ccaat enhancer-binding protein	1.66502	1.65	4.16e-05	0.00046141
gene8600	hypothetical protein DAPPUDRAFT_247529	-1.37199	-1.42885	0.0229766	0.0295167
gene8624	probable leucine aminopeptidase mcyg_03459-like	1.31127	1.29014	6.57e-05	0.000390363
gene8657	hypothetical protein DAPPUDRAFT_302568	2.03822	2.04578	3.25e-05	2.43e-05
gene8702	hypothetical protein DAPPUDRAFT_316870	1.03757	1.0167	1.03e-05	0.000130317
gene8730	hypothetical protein DAPPUDRAFT_49378	2.09695	2.07043	3.02e-13	1.19e-09
gene8734	hypothetical protein DAPPUDRAFT_241413	2.06049	2.05294	6.69e-06	4.08e-05
gene8736	chymotrypsin-like protein	-1.09791	-1.11973	0.0275333	0.0358079
gene8761	genome sequencing contig c276	0.950309	0.936096	0.00624121	0.0157988
gene8768	inorganic phosphate cotransporter isoform x2	1.15992	1.14108	3.77e-05	0.000212681
gene8770	hypothetical protein DAPPUDRAFT_195644	1.80444	1.78697	0.000124623	0.000921742
gene8843	cre-pha-2 protein	0.688841	0.665678	0.00913865	0.0202016
gene8891	hypothetical protein DAPPUDRAFT_334845	1.18475	1.16544	0.0217182	0.042763
gene8911	fabpm_schgr ame: full=fatty acid-binding muscle ame: full=m-fabp	0.949353	0.930462	0.00168213	0.0102415
gene8970	low quality protein: mucin-5ac	0.821157	0.795576	0.000873512	0.00306409
gene8975	actin related protein 1	-0.511367	-0.538381	0.0119036	0.046546
gene8994	dnaj homolog subfamily a member 1	-0.731612	-0.753048	6.76e-06	0.000434031
gene9014	non-specific lipid-transfer protein	0.670155	0.649177	3.39e-06	0.00285638
gene9045	erythroid differentiation-related factor 1	-0.663462	-0.687908	0.00183777	0.00973917
gene9108	isoform cra_a	0.42284	0.404526	0.000896055	0.0391076
gene9181	tigger transposable element-derived protein 6-like	-0.629999	-0.658116	0.00816139	0.0275792
gene9237	dopa partial	1.34188	1.32572	0.000212454	0.000948336
gene9287	carbonyl reductase	1.46748	1.44755	7.97e-06	0.000188139
gene9299	aael000904- partial	0.895222	0.872976	0.000188846	0.0030035
gene9304	hypothetical protein DAPPUDRAFT_225204	1.04649	1.02353	0.00115181	0.00438312
gene9384	cytochrome p450 4 family	1.03166	1.0088	0.000738565	0.00288037
gene944	glutathione s-transferase	0.626396	0.604249	3.21e-05	0.00725363
gene9461	protein wings apart-like isoform x1	0.931713	0.910221	9.17e-06	0.000385313
gene9488	alpha-2-macroglobulin-like protein 1 isoform x1	1.57347	1.55928	0.0094475	0.0321178
gene9520	homeobox protein hox-a3	-0.622002	-0.653681	0.00587634	0.0201144
gene9527	endo-b- -glucanase	0.73768	0.717858	0.0152965	0.0496495
gene9577	hypothetical protein DAPPUDRAFT_194537	1.05567	1.02926	0.000618253	0.00255266
gene9582	hypothetical protein DAPPUDRAFT_194538	0.981096	0.961516	0.00218279	0.007047
gene9624	facilitated trehalose transporter tret1 isoform x2	-1.16619	-1.19512	0.000854805	0.00103627
gene9630	multiple inositol polyphosphate phosphatase 1	2.56589	2.53969	8.82e-14	9e-10
gene9641	udp-glycosyltransferase 208d1	1.16548	1.14365	0.0191837	0.0424631
gene9644	bifunctional 3 -phosphoadenosine 5 -phosphosulfate synthase 2 isoform x1	1.89738	1.87668	0.00510478	0.0219364
gene9646	bifunctional 3 -phosphoadenosine 5 -phosphosulfate synthase 2 isoform x1	1.87538	1.85492	0.00489797	0.0204838
gene9658	methyltransferase-like protein 7a-like	2.31737	2.35523	0.00359475	0.00681906
gene9668	mpv17-like protein 2	1.22325	1.20085	5.15e-05	0.000422462
gene9669	pxmp2 4 family protein 4-like	1.63641	1.6133	1.1e-10	1.23e-08
gene9670	bumetanide-sensitive sodium- -chloride cotransporter isoform x1	1.94207	1.92032	6.92e-06	7.45e-05
gene9671	hypothetical protein DAPPUDRAFT_333097	5.09879	5.0972	1.12e-10	1.39e-05
gene9751	alpha amylase catalytic region	0.946938	0.924463	0.00901034	0.0221397
gene9799	hypothetical protein DAPPUDRAFT_309091	1.00247	0.983066	0.00016522	0.000502641
gene9954	neutral ceramidase	0.695323	0.674206	0.00019598	0.00410897
gene9975	hypothetical protein DAPPUDRAFT_237405	0.890958	0.87652	0.00370573	0.0079926

## Sheet: Table S3
Table S3: Summary of blast analysis comparing the differentially expressed (DE) genes identified by Chain et al. [53] with the genes from the newer Daphnia PA42 3.0 reference assembly from Ye et al. 2017 [42].
DE genes with no blast hits in the new genome	17
DE genes with reciprocal blast hits to DE genes in the new genome	142
DE genes with reciprocal blast hits to non-DE genes in the new genome	7
DE genes with non-reciprocal blast hits to DE genes in the new genome	25
DE genes with non-reciprocal blast hits to non DE genes in the new genome	15

## Sheet: Table S4
Table S4: Comparison of the DE genes identified by Chain et al. 2019 [53] and the genes from the newer Daphnia PA42 3.0 reference assembly from Ye et al. 2017 [42] using Blastn.
DE genes from Chain et al., 2019	Best blast hit with the genes from the 2017 Daphnia genome
DAPPUDRAFT_238038	gene10055
DAPPUDRAFT_234836	gene11204
DAPPUDRAFT_220978	gene11248
DAPPUDRAFT_316364	gene1163
DAPPUDRAFT_223641	gene1163
DAPPUDRAFT_307582	gene12744
DAPPUDRAFT_4284	gene1304;gene1292
DAPPUDRAFT_210571	gene1325;gene1314
DAPPUDRAFT_316663	gene13967
DAPPUDRAFT_320065	gene14019;gene4563
DAPPUDRAFT_333867	gene14936
DAPPUDRAFT_320635	gene16627
DAPPUDRAFT_323470	gene17050;gene16440
DAPPUDRAFT_309195	gene17098
DAPPUDRAFT_15938	gene17246
DAPPUDRAFT_25868	gene17573;gene16547
DAPPUDRAFT_321422	gene17776;gene10819
DAPPUDRAFT_119666	gene17962;gene15041
DAPPUDRAFT_122715	gene18108
DAPPUDRAFT_300339	gene1934
DAPPUDRAFT_129101	gene2159
DAPPUDRAFT_195011	gene2412
DAPPUDRAFT_48836	gene2757;gene6168
DAPPUDRAFT_347753	gene2853
DAPPUDRAFT_95407	gene4265
DAPPUDRAFT_226734	gene4926
DAPPUDRAFT_307274	gene4990
DAPPUDRAFT_262612	gene503
DAPPUDRAFT_70722	gene5160
DAPPUDRAFT_7769	gene5553
DAPPUDRAFT_337500	gene5697
DAPPUDRAFT_233217	gene5710;gene5703
DAPPUDRAFT_233234	gene5716;gene5700
DAPPUDRAFT_310546	gene6041
DAPPUDRAFT_227224	gene610
DAPPUDRAFT_26734	gene6165
DAPPUDRAFT_240849	gene6166
DAPPUDRAFT_322805	gene6166
DAPPUDRAFT_240669	gene634;gene1171
DAPPUDRAFT_311770	gene6642
DAPPUDRAFT_221971	gene6770
DAPPUDRAFT_274501	gene7250
DAPPUDRAFT_322521	gene8534
DAPPUDRAFT_212927	gene9237
DAPPUDRAFT_302256	gene9426
DAPPUDRAFT_442645	gene944
DAPPUDRAFT_217034	gene9461
DAPPUDRAFT_302821	gene10158
DAPPUDRAFT_196131	gene1025
DAPPUDRAFT_228306	gene10340
DAPPUDRAFT_49170	gene10364
DAPPUDRAFT_226211	gene10686
DAPPUDRAFT_226214	gene10709
DAPPUDRAFT_189897	gene10785
DAPPUDRAFT_226059	gene10984
DAPPUDRAFT_302859	gene11017
DAPPUDRAFT_320670	gene11162
DAPPUDRAFT_305249	gene11163
DAPPUDRAFT_317348	gene1120
DAPPUDRAFT_246486	gene11221
DAPPUDRAFT_302343	gene1134
DAPPUDRAFT_223524	gene11345
DAPPUDRAFT_308812	gene11683
DAPPUDRAFT_308826	gene11723
DAPPUDRAFT_228686	gene11937
DAPPUDRAFT_231870	gene12055
DAPPUDRAFT_46683	gene12582;gene4
DAPPUDRAFT_320685	gene13118
DAPPUDRAFT_306091	gene13208;gene13219
DAPPUDRAFT_316719	gene13266
DAPPUDRAFT_223830	gene13290
DAPPUDRAFT_301598	gene13492
DAPPUDRAFT_22032	gene1409
DAPPUDRAFT_96715	gene1429
DAPPUDRAFT_303404	gene14371
DAPPUDRAFT_308564	gene14436
DAPPUDRAFT_192571	gene14520
DAPPUDRAFT_43425	gene14523
DAPPUDRAFT_97096	gene14524
DAPPUDRAFT_229417	gene14765
DAPPUDRAFT_331148	gene14824
DAPPUDRAFT_303399	gene15185
DAPPUDRAFT_302482	gene15586
DAPPUDRAFT_117945	gene15729
DAPPUDRAFT_302654	gene15803
DAPPUDRAFT_223905	gene15806
DAPPUDRAFT_223070	gene16249
DAPPUDRAFT_332854	gene16646
DAPPUDRAFT_332859	gene16656
DAPPUDRAFT_309210	gene16662
DAPPUDRAFT_224885	gene1674
DAPPUDRAFT_322264	gene16790
DAPPUDRAFT_302511	gene16945
DAPPUDRAFT_101472	gene16955
DAPPUDRAFT_106953	gene16997
DAPPUDRAFT_302006	gene17137
DAPPUDRAFT_109980	gene17246
DAPPUDRAFT_347697	gene17259
DAPPUDRAFT_307732	gene17518
DAPPUDRAFT_307236	gene18105;gene1396
DAPPUDRAFT_253689	gene18248
DAPPUDRAFT_347598	gene1837
DAPPUDRAFT_300342	gene1926
DAPPUDRAFT_46086	gene1931
DAPPUDRAFT_299568	gene1934
DAPPUDRAFT_300203	gene1935
DAPPUDRAFT_127566	gene1967
DAPPUDRAFT_303858	gene2063
DAPPUDRAFT_318320	gene2067
DAPPUDRAFT_306981	gene2127
DAPPUDRAFT_315267	gene2369
DAPPUDRAFT_315258	gene2371
DAPPUDRAFT_321122	gene2518
DAPPUDRAFT_321120	gene2520
DAPPUDRAFT_305376	gene2553
DAPPUDRAFT_347757	gene2824
DAPPUDRAFT_303480	gene284
DAPPUDRAFT_329543	gene2840
DAPPUDRAFT_347754	gene2853
DAPPUDRAFT_347751	gene2857
DAPPUDRAFT_347760	gene2867
DAPPUDRAFT_304453	gene2895
DAPPUDRAFT_303491	gene308
DAPPUDRAFT_304067	gene3267
DAPPUDRAFT_3545	gene3360
DAPPUDRAFT_220405	gene340
DAPPUDRAFT_326408	gene3513
DAPPUDRAFT_347623	gene3570
DAPPUDRAFT_332162	gene3571
DAPPUDRAFT_257184	gene3585
DAPPUDRAFT_306948	gene3598
DAPPUDRAFT_231626	gene3626
DAPPUDRAFT_222529	gene3837
DAPPUDRAFT_300414	gene3955
DAPPUDRAFT_238705	gene4552
DAPPUDRAFT_46779	gene4570
DAPPUDRAFT_231296	gene4921
DAPPUDRAFT_226732	gene4923
DAPPUDRAFT_272592	gene4926
DAPPUDRAFT_331737	gene503
DAPPUDRAFT_332783	gene5105
DAPPUDRAFT_319612	gene5204;gene5202
DAPPUDRAFT_319643	gene5230;gene5223
DAPPUDRAFT_313427	gene5439
DAPPUDRAFT_313428	gene5445
DAPPUDRAFT_308963	gene5446
DAPPUDRAFT_222354	gene5553
DAPPUDRAFT_230174	gene5686
DAPPUDRAFT_303181	gene5751
DAPPUDRAFT_40490	gene5753
DAPPUDRAFT_303054	gene6053
DAPPUDRAFT_48805	gene6165;gene1202
DAPPUDRAFT_305365	gene6231
DAPPUDRAFT_305363	gene6237
DAPPUDRAFT_303669	gene6349
DAPPUDRAFT_325131	gene6511
DAPPUDRAFT_311788	gene6603
DAPPUDRAFT_305532	gene6683
DAPPUDRAFT_221339	gene6692
DAPPUDRAFT_307755	gene6830
DAPPUDRAFT_307754	gene6831
DAPPUDRAFT_323732	gene6864
DAPPUDRAFT_223452	gene6990
DAPPUDRAFT_57749	gene7248
DAPPUDRAFT_252511	gene7250
DAPPUDRAFT_195271	gene7493
DAPPUDRAFT_324577	gene7821
DAPPUDRAFT_290503	gene7984
DAPPUDRAFT_95750	gene8078
DAPPUDRAFT_234105	gene8092
DAPPUDRAFT_225009	gene8175
DAPPUDRAFT_104167	gene8176
DAPPUDRAFT_304469	gene8208
DAPPUDRAFT_347770	gene8305
DAPPUDRAFT_347769	gene8308
DAPPUDRAFT_306834	gene8577;gene8570
DAPPUDRAFT_225662	gene8624
DAPPUDRAFT_302568	gene8657
DAPPUDRAFT_241460	gene8684
DAPPUDRAFT_49378	gene8730
DAPPUDRAFT_241365	gene8768
DAPPUDRAFT_195644	gene8772
DAPPUDRAFT_231053	gene9287
DAPPUDRAFT_194537	gene9577
DAPPUDRAFT_47180	gene9624
DAPPUDRAFT_64728	gene9630
DAPPUDRAFT_204216	gene9668
DAPPUDRAFT_333097	gene9671
DAPPUDRAFT_264563	gene9672
DAPPUDRAFT_327978	no hits
DAPPUDRAFT_247441	no hits
DAPPUDRAFT_324781	no hits
DAPPUDRAFT_332119	no hits
DAPPUDRAFT_300382	no hits
DAPPUDRAFT_103164	no hits
DAPPUDRAFT_319341	no hits
DAPPUDRAFT_96378	no hits
DAPPUDRAFT_28846	no hits
DAPPUDRAFT_246487	no hits
DAPPUDRAFT_316123	no hits
DAPPUDRAFT_252435	no hits
DAPPUDRAFT_229607	no hits
DAPPUDRAFT_220200	no hits
DAPPUDRAFT_299926	no hits
DAPPUDRAFT_305105	no hits
DAPPUDRAFT_300204	no hits

## Sheet: Table S5
Table S5: Differentially spliced genes in response to acute Cu exposure when comparing all 6 controls with all 15 Cu exposed samples. Δ|Ψ| is the difference in the exon/intron inclusion level between the two conditions.
A3SS
GeneID	Description	geneSymbol	chr	strand	longExonStart	longExonEnd	shortExonStart	shortExonEnd	corrected_p-value	Δ|Ψ|	conserved domain (superfamily)
gene15738	coatomer subunit gamma	maker-scaffold_266-snap-gene-0.87	scaffold_266	-	114442	114549	114442	114516	4.84574e-05	0.255	NA
gene7414	lethal malignant brain tumor-like protein 3 isoform x2	maker-scaffold_58-snap-gene-5.77	scaffold_58	-	663428	663621	663428	663618	0.00177826	0.342	cl17705: MBT Superfamily.
gene16738	sialin isoform x2	maker-scaffold_334-snap-gene-0.28	scaffold_334	+	98044	98156	98064	98156	0.0131557	0.291	NA
gene4489	sprouty- evh1 domain-containing protein partial	maker-scaffold_29-snap-gene-4.32	scaffold_29	+	387646	387714	387667	387714	0.015363	0.293	NA
gene8923	hypothetical protein DAPPUDRAFT_267459	maker-scaffold_78-snap-gene-4.118	scaffold_78	-	559431	559544	559431	559528	0.0346021	0.281	NA
A5SS
GeneID	Description	geneSymbol	chr	strand	longExonStart	longExonEnd	shortExonStart	shortExonEnd	corrected_p-value	Δ|Ψ|	conserved domain (superfamily)
gene7598	hypothetical protein DAPPUDRAFT_309480	maker-scaffold_62-snap-gene-1.31	scaffold_62	+	100572	100715	100572	100575	6.24326e-05	0.302	cl16647: COX16 Superfamily.
gene9075	nucleoside diphosphate kinase 7	maker-scaffold_81-snap-gene-4.65	scaffold_81	+	429414	429657	429414	429535	6.24326e-05	0.211	NA
gene11416	protein grainyhead isoform x1	snap_masked-scaffold_123-processed-gene-3.2	scaffold_123	-	285384	285514	285387	285514	8.96787e-05	0.346	NA
gene5664	type i procollagen alpha 1 chain	snap_masked-scaffold_40-processed-gene-7.18	scaffold_40	+	787019	787112	787019	787106	0.0301818	0.202	NA
MXE
GeneID	Description	geneSymbol	chr	strand	1stExonStart	1stExonEnd	2ndExonStart	2ndExonEnd	corrected_p-value	Δ|Ψ|	conserved domain (superfamily)
gene1314	glutathione s-transferase	maker-scaffold_6-snap-gene-9.34	scaffold_6	+	914196	914336	915892	916042	0	0.267	cl00388: Thioredoxin_like Superfamily; cl02776: GST_C_family Superfamily.
gene1314	glutathione s-transferase	maker-scaffold_6-snap-gene-9.34	scaffold_6	+	913943	914111	915652	915820	0	0.267	cl00388: Thioredoxin_like Superfamily; cl02776: GST_C_family Superfamily.
gene8790	protein i m not dead yet	maker-scaffold_77-snap-gene-0.28	scaffold_77	-	4020	4167	4590	4713	0.00327935	0.301	cl21473: ArsB_NhaD_permease Superfamily.
SE
GeneID	Description	geneSymbol	chr	strand	exonStart	exonEnd			corrected_p-value	Δ|Ψ|	conserved domain (superfamily)
gene14576	pyruvate kinase-like isoform x2	maker-scaffold_214-snap-gene-0.47	scaffold_214	-	65762	65988			1.31089e-07	0.204	NA
gene9075	nucleoside diphosphate kinase 7	maker-scaffold_81-snap-gene-4.65	scaffold_81	+	429610	429659			2.43146e-06	0.244	NA
gene7153	tgf-beta-activated kinase 1 and map3k7-binding protein 2	maker-scaffold_55-snap-gene-4.38	scaffold_55	-	421384	421462			0.00789242	0.278	NA
gene377	alpha-aspartyl dipeptidase	maker-scaffold_2-snap-gene-6.23	scaffold_2	+	590502	590615			0.0149156	0.231	cl00020: GAT_1 Superfamily.
gene8790	protein i m not dead yet	maker-scaffold_77-snap-gene-0.28	scaffold_77	-	4590	4713			0.0265491	0.324	NA
gene10569	endophilin-a isoform x1	maker-scaffold_107-snap-gene-3.60	scaffold_107	+	362603	362672			9.61726e-06	0.213	NA
IR
GeneID	Description	geneSymbol	chr	strand	intron_start	intron_end			corrected_p-value	Δ|Ψ|	conserved domain (superfamily)
gene15982	transmembrane protein 189	maker-scaffold_278-snap-gene-0.57	Scaffold_278	-	102206	102268			2.0866e-05	0.286	NA

## Sheet: Table S6
Table S6: Differentially expressed genes in response to acute Cu exposure from clone specific analyses
Clone D
GeneID	Description	log2FoldChange_edgeR	log2FoldChange_deseq2	padj_deseq2	padj_edgeR
gene10158	hypothetical protein DAPPUDRAFT_302821	2.90738	2.89599	1.36e-07	0.00155467
gene10340	alkaline phosphatase	2.36877	2.35793	4.04e-06	0.0129603
gene10884	hypothetical protein DAPPUDRAFT_222080	2.41555	2.40578	1.23e-05	0.0129603
gene10984	---NA---	2.17819	2.16237	1.1e-06	0.0259385
gene11017	aminopeptidase n	2.26964	2.25273	1.21e-11	0.0032817
gene11194	---NA---	2.76423	2.77466	0.00232381	0.0351745
gene11253	hypothetical protein DAPPUDRAFT_220993	2.9614	2.9452	4.55e-08	0.00303723
gene1134	otopetrin-2-like isoform x3	-2.40837	-2.43245	0.000756531	0.0105077
gene1163	hypothetical protein DAPPUDRAFT_101201	1.79555	1.78055	3.17e-12	0.00752046
gene1164	glucose-6-phosphatase 2	2.59644	2.58074	4.63e-19	0.000132318
gene1201	c1q and tumor necrosis factor-related protein 2	1.58359	1.57027	7.44e-05	0.0375446
gene12057	hypothetical protein DAPPUDRAFT_222523	7.08383	6.41937	0.0046649	0.0032817
gene1262	---NA---	2.52682	2.51657	3.28e-06	0.00809441
gene1267	c1q-like adipose specific protein	1.93546	1.92376	0.000235982	0.0351745
gene12704	c1q-like adipose specific protein	1.88761	1.87046	1.98e-05	0.0431677
gene13492	hypothetical protein DAPPUDRAFT_335204	1.90325	1.88655	3.87e-10	0.000477779
gene13519	cytochrome p450 cyp15a1	-1.75566	-1.77715	0.000412153	0.0278456
gene13657	hypothetical protein DAPPUDRAFT_304050	1.43469	1.4163	1.65e-09	0.00809441
gene14297	kinesin	-2.87193	-2.89055	3.29e-12	1.62e-07
gene14371	ninjurin-2 isoform x1	-2.27687	-2.31531	0.0215099	0.0489114
gene14523	ankyrin-1-like isoform x3	2.21205	2.19728	6.46e-10	0.00346438
gene14622	chymotrypsin-like protein	2.50991	2.52376	0.00406817	0.0064058
gene14765	nad h:quinone oxidoreductase-like protein	2.29744	2.28296	9.16e-18	7.96e-05
gene14949	low quality protein: otopetrin-2-like	-1.75775	-1.78928	0.00758728	0.0431677
gene15530	c1q and tumor necrosis factor-related protein 2	6.02835	6.31606	0.012433	0.0446235
gene15806	chymotrypsin-like protein	1.84744	1.83317	5.64e-08	0.00447907
gene16059	adapter-related protein complex 4 sigma 1 subunit	3.26422	3.32628	0.0095605	0.0138477
gene16572	cd9 antigen-like isoform x1	2.22131	2.21134	0.000684192	0.0498795
gene16790	cd82 antigen-like isoform x2	3.79929	3.79043	0.00138572	0.0375446
gene16955	rna polymerase ii degradation factor 1-like	6.2455	6.52818	0.00502392	0.00872262
gene17035	hypothetical protein DAPPUDRAFT_119571	-1.3526	-1.37261	1.59e-05	0.0326053
gene17246	cell recognition protein caspr4 isoform 5	-3.89269	-3.97443	0.000352876	0.00103442
gene17518	lipase 3	2.79595	2.78369	2.16e-09	0.000240052
gene17951	hypothetical protein DAPPUDRAFT_313929	4.16596	4.1674	0.00138572	0.0351745
gene1837	glycoside hydrolase family 7 protein	1.88928	1.87266	3.21e-10	0.0195489
gene1879	hypothetical protein DAPPUDRAFT_300224	1.44319	1.42857	7.57e-05	0.0450597
gene1967	alcohol dehydrogenase	2.41276	2.39661	2.04e-15	0.000821865
gene1974	hypothetical protein DAPPUDRAFT_237998	1.78971	1.78118	0.00280621	0.0461125
gene2063	protein cueball	3.71446	3.70207	2.87e-24	8.34e-08
gene2067	protein cueball	3.74406	3.72614	1.45e-14	3.77e-05
gene2371	sodium-dependent nutrient amino acid transporter 1-like isoform x1	1.59942	1.58166	2.71e-11	0.00205033
gene2824	chymotrypsin-like protein	2.56058	2.54363	2.35e-23	4.29e-05
gene284	integrin alpha-ps5	1.44142	1.42445	3.26e-05	0.0351745
gene2867	chymotrypsin-like protein	2.86841	2.85152	3.77e-11	0.001246
gene3179	---NA---	1.6214	1.60626	0.000127722	0.0398859
gene3267	hypothetical protein DAPPUDRAFT_304067	1.77147	1.75376	6.89e-08	0.0244926
gene340	pancreatic triacylglycerol lipase-like	2.07189	2.05644	1.85e-05	0.0247867
gene3513	lysosome membrane protein 2-like	1.84077	1.82776	0.000285127	0.0431677
gene3570	zinc metalloproteinase nas-4-like	3.65412	3.63745	4.18e-32	8.34e-08
gene3626	ferritin 3-like protein	2.02357	2.01021	7.31e-08	0.0223304
gene3837	hypothetical protein DAPPUDRAFT_222529	7.8863	7.88663	1.17e-06	0.0064058
gene4923	urea transporter 1-like	-3.51672	-3.55961	5.06e-06	7.93e-05
gene4990	sodium-dependent phosphate transporter	3.25254	3.23884	5.76e-07	0.0128424
gene503	hypothetical protein DAPPUDRAFT_331737	3.91611	3.90852	1.44e-15	4.38e-07
gene5105	gram-negative binding protein partial	-2.93424	-2.9761	0.000826673	0.00557803
gene5198	hypothetical protein DAPPUDRAFT_319612	2.76399	2.75409	1.76e-14	7.3e-07
gene5204	hypothetical protein DAPPUDRAFT_319612	4.78875	4.87649	0.000127722	0.000273656
gene5697	hypothetical protein DAPPUDRAFT_337500	6.779	7.06398	0.000417781	3.93e-07
gene5703	hypothetical protein DAPPUDRAFT_233217	1.98811	1.976	8.91e-05	0.0247867
gene6006	complement c1q tumor necrosis factor-related protein 4	-1.57135	-1.59032	2.16e-05	0.00964575
gene6053	hypothetical protein DAPPUDRAFT_303054	-3.42957	-3.4734	3.2e-05	0.000240052
gene6074	cd63 antigen	1.74034	1.72477	9.91e-06	0.013979
gene6165	hypothetical protein DAPPUDRAFT_48805	1.58998	1.57417	1.21e-09	0.017286
gene6166	c1q and tumor necrosis factor-related protein 2	1.82429	1.81228	3.26e-05	0.0187033
gene6470	hypothetical protein DAPPUDRAFT_325140	3.49061	3.4827	5.21e-05	0.0420665
gene6511	hypothetical protein DAPPUDRAFT_325131	2.21897	2.20285	2.36e-06	0.0180935
gene6683	hypothetical protein DAPPUDRAFT_305532	-2.25643	-2.2782	5.06e-06	0.000844875
gene6692	hypothetical protein DAPPUDRAFT_221339	-3.73399	-3.75373	2.43e-10	3.88e-07
gene6733	---NA---	-1.91514	-1.93749	0.00229775	0.0431677
gene6735	---NA---	-1.85685	-1.86991	0.000735999	0.0380494
gene7509	hypothetical protein DAPPUDRAFT_335675	4.68608	4.67579	1.13e-09	0.0032817
gene7984	metallothionein b	4.12142	4.10813	2.15e-38	2.81e-09
gene8078	poly -specific endoribonuclease isoform x1	2.54886	2.53246	3.43e-14	1.66e-05
gene8175	hypothetical protein DAPPUDRAFT_225009	-4.71753	-4.77259	2.04e-15	4.76e-12
gene8176	hypothetical protein DAPPUDRAFT_104167	-5.62395	-5.70572	2.64e-15	1.25e-11
gene8208	c1q and tumor necrosis factor-related protein 2	1.89694	1.88034	2.94e-14	0.000125125
gene8657	hypothetical protein DAPPUDRAFT_302568	2.63627	2.67906	0.0261074	0.0247867
gene8730	hypothetical protein DAPPUDRAFT_49378	2.43636	2.41915	5.29e-52	2.12e-05
gene9630	multiple inositol polyphosphate phosphatase 1	3.04482	3.02929	2.05e-07	0.0105077
gene9669	pxmp2 4 family protein 4-like	2.03405	2.01825	0.000101442	0.0351745
gene9670	bumetanide-sensitive sodium- -chloride cotransporter isoform x1	3.13955	3.13305	1.98e-05	0.0105077
gene9671	hypothetical protein DAPPUDRAFT_333097	5.53862	5.54416	0.000252849	0.0247867
Clone K
GeneID	Description	log2FoldChange_edgeR	log2FoldChange_deseq2	padj_deseq2	padj_edgeR
gene10158	hypothetical protein DAPPUDRAFT_302821	3.112	3.08248	1.12e-07	1.01e-05
gene1025	aminopeptidase n	1.35363	1.31583	0.00144499	0.0367676
gene10381	phosphoethanolamine methyltransferase	1.3057	1.26634	6.49e-05	0.0467296
gene105	---NA---	1.55565	1.5196	0.00330252	0.0252689
gene10978	sphingomyelin phosphodiesterase	1.40064	1.35632	0.000836008	0.0160395
gene11017	aminopeptidase n	1.62234	1.58543	3.97e-05	0.0142907
gene1109	hypothetical protein DAPPUDRAFT_317341, partial	1.72324	1.6844	8.54e-07	0.000982148
gene11163	hypothetical protein DAPPUDRAFT_305249	1.82261	1.79094	0.0103953	0.0443891
gene11194	---NA---	2.20306	2.17492	0.0247686	0.0365046
gene1120	hypothetical protein DAPPUDRAFT_317345	1.92221	1.88105	9.97e-05	0.00756541
gene1121	hypothetical protein DAPPUDRAFT_317348	3.45305	3.4186	3.94e-05	0.00662314
gene11221	contactin associated protein 1	-2.12759	-2.17683	0.00845701	0.0110504
gene11253	hypothetical protein DAPPUDRAFT_220993	3.00681	2.96706	3.94e-05	0.00379854
gene1134	otopetrin-2-like isoform x3	-2.99816	-3.04826	2.56e-05	1.78e-05
gene11407	hypothetical protein DAPPUDRAFT_313262	1.39472	1.35639	0.0108404	0.0461117
gene11439	caveolin-3-like isoform x2	1.46275	1.4255	0.00840511	0.0394531
gene11479	tolloid-like protein 1	-2.12565	-2.16944	0.0479413	0.0408942
gene11683	agap005869-pa-like protein	1.54066	1.5004	0.005241	0.0344443
gene11937	vacuolar protein sorting-associated protein 62	3.1259	3.08619	2.93e-05	0.000977145
gene1202	hypothetical protein DAPPUDRAFT_48805	1.46747	1.42943	1.42e-06	0.0056761
gene12696	glutamate receptor kainate 3	2.01382	1.97166	0.00326711	0.0183286
gene13118	facilitated trehalose transporter tret1-like	-1.54192	-1.57802	0.000739144	0.00327473
gene1314	glutathione s-transferase	1.50338	1.46065	3.73e-05	0.0209642
gene13290	hypothetical protein DAPPUDRAFT_223830, partial	2.52629	2.49634	0.000266965	0.00317021
gene13492	hypothetical protein DAPPUDRAFT_335204	2.13595	2.10317	3.73e-05	0.000693303
gene13657	hypothetical protein DAPPUDRAFT_304050	1.37361	1.33887	0.00122025	0.0161456
gene13672	defense protein 1	1.28624	1.24152	0.00173382	0.0219396
gene13826	microtubule-actin cross-linking factor 1 isoform x22	-2.04472	-2.07429	0.0064249	0.00674961
gene14524	monocarboxylate transporter 13	1.23079	1.19617	0.00133818	0.0335149
gene14765	nad h:quinone oxidoreductase-like protein	1.76065	1.71997	1.48e-05	0.0021865
gene14824	glutamate kainate	2.70988	2.7097	0.0294336	0.0299698
gene15325	---NA---	3.75545	3.71433	0.000884989	0.0289589
gene15541	carboxypeptidase a2	1.22438	1.1891	0.00394985	0.0385706
gene15672	prostaglandin g h synthase 2-like isoform x3	3.96144	3.99441	0.0111559	0.0164465
gene15806	chymotrypsin-like protein	1.77608	1.73359	3.3e-08	5.61e-05
gene16010	hypothetical protein DAPPUDRAFT_319863	-1.46282	-1.49924	0.0193752	0.0388183
gene16648	organic cation transporter protein	1.1094	1.06821	0.000518783	0.0315536
gene16662	hypothetical protein DAPPUDRAFT_309210	1.98163	1.94503	4.04e-16	1.42e-05
gene16790	cd82 antigen-like isoform x2	2.56424	2.53091	2.08e-06	0.000156305
gene16945	pdgf- and vegf-related factor isoform d	1.73378	1.69841	0.00236347	0.0136941
gene16955	rna polymerase ii degradation factor 1-like	8.37847	7.74844	0.000282535	9.22e-06
gene16997	hypothetical protein DAPPUDRAFT_106953	3.54317	3.4976	3.01e-08	2.72e-05
gene17002	secreted protein	3.39384	3.34839	1.63e-07	7.18e-05
gene17259	endoribonuclease-like protein	1.36505	1.32787	0.000121665	0.0440169
gene17330	hypothetical protein DAPPUDRAFT_310994	1.14696	1.10916	0.00201929	0.0388183
gene17518	lipase 3	2.8164	2.77054	0.00236062	0.0206717
gene17951	hypothetical protein DAPPUDRAFT_313929	3.71412	3.67677	3.38e-05	0.00632899
gene18108	hypothetical protein DAPPUDRAFT_333867	1.98345	1.9523	0.00233071	0.0142907
gene1837	glycoside hydrolase family 7 protein	1.37943	1.33928	0.000193645	0.0388183
gene1967	alcohol dehydrogenase	2.50843	2.47046	4.73e-12	1.01e-05
gene2127	pancreatic triacylglycerol lipase-like	1.9927	1.94358	0.00938272	0.0388183
gene2371	sodium-dependent nutrient amino acid transporter 1-like isoform x1	1.71189	1.67181	7.61e-06	0.000670082
gene2412	cbpb_astas ame: full=carboxypeptidase b	1.32554	1.28812	1.72e-06	0.0354768
gene2510	hypothetical protein DAPPUDRAFT_105843	1.67994	1.64071	0.000247764	0.0056761
gene2520	hypothetical protein DAPPUDRAFT_321122	1.70071	1.65872	0.00945438	0.0388183
gene2522	hypothetical protein DAPPUDRAFT_225595	2.56937	2.53529	2.49e-05	0.000952499
gene2553	hypothetical protein DAPPUDRAFT_305376	1.74055	1.70092	0.0118481	0.0442916
gene2824	chymotrypsin-like protein	2.09281	2.0527	0.00056508	0.0123593
gene2861	chymotrypsin-like protein	4.2891	4.25883	5.15e-06	0.0037408
gene2867	chymotrypsin-like protein	2.75357	2.72472	0.000739144	0.0258956
gene2895	sphingomyelin phosphodiesterase isoform x2	1.34069	1.30374	0.00079695	0.0302314
gene308	matrix metalloproteinase-14 isoform x6	3.48641	3.45105	0.00291175	0.0461117
gene3267	hypothetical protein DAPPUDRAFT_304067	1.83725	1.79669	7.1e-05	0.0056761
gene3269	hypothetical protein DAPPUDRAFT_224629	1.64173	1.60716	0.00126872	0.0380304
gene3284	ferric-chelate reductase 1 homolog	1.95831	1.92545	0.000739144	0.00674342
gene340	pancreatic triacylglycerol lipase-like	1.4728	1.4369	0.0028152	0.0183286
gene3513	lysosome membrane protein 2-like	2.36665	2.33587	0.00243138	0.0183286
gene3570	zinc metalloproteinase nas-4-like	2.96218	2.92706	1.83e-17	8.41e-08
gene3571	zinc metalloproteinase nas-4-like	1.47507	1.43514	3.94e-05	0.010863
gene3955	hypothetical protein DAPPUDRAFT_300414	1.94569	1.90819	0.0122619	0.0388183
gene417	chymotrypsin-like protein	1.92333	1.89051	0.0103974	0.0388183
gene4266	amiloride-sensitive sodium channel	-2.15062	-2.19244	0.0420067	0.0413383
gene4484	nesprin-1 isoform x9	-1.94906	-1.97886	0.0103953	0.0177004
gene4570	sodium-dependent nutrient amino acid	2.57055	2.53009	1.88e-05	0.000463973
gene4923	urea transporter 1-like	-3.66895	-3.72444	1.01e-05	5.12e-06
gene4990	sodium-dependent phosphate transporter	1.81847	1.78218	0.000104562	0.00674961
gene4993	receptor family ligand binding domain protein	-3.44213	-3.49638	0.00656875	0.00601148
gene503	hypothetical protein DAPPUDRAFT_331737	5.36949	5.34262	1.47e-29	7.64e-25
gene5198	hypothetical protein DAPPUDRAFT_319612	4.70351	4.67096	4.04e-16	2.12e-13
gene5204	hypothetical protein DAPPUDRAFT_319612	3.78171	3.76818	0.000121665	0.000475644
gene5230	solute carrier family 12 member partial	-2.59017	-2.65862	0.0118093	0.0056761
gene5439	prostaglandin g h synthase 2-like isoform x3	2.54395	2.51762	4.45e-06	0.000217187
gene5445	hypothetical protein DAPPUDRAFT_313428	4.54428	4.51056	2.42e-06	0.00154935
gene5446	hypothetical protein DAPPUDRAFT_308963	2.25615	2.21583	4.6e-06	0.000156305
gene5507	hypothetical protein DAPPUDRAFT_313480	1.78871	1.75917	0.0118548	0.0388183
gene5686	chymotrypsin-like protein	2.06037	2.02714	0.00217687	0.0162224
gene5697	hypothetical protein DAPPUDRAFT_337500	7.02218	7.27663	0.000107812	5.13e-13
gene6041	agap007679-pa-like protein	-2.56667	-2.60394	0.0004345	0.000429635
gene6053	hypothetical protein DAPPUDRAFT_303054	-3.12673	-3.17694	3.83e-06	2.08e-06
gene6165	hypothetical protein DAPPUDRAFT_48805	1.28502	1.24728	0.000737406	0.0367676
gene6349	hypothetical protein DAPPUDRAFT_303669	1.5993	1.56057	0.00727012	0.0363705
gene6483	hypothetical protein DAPPUDRAFT_325139	2.17035	2.13511	0.00268818	0.0160395
gene6511	hypothetical protein DAPPUDRAFT_325131	3.4326	3.38894	1.83e-17	1.92e-10
gene6512	---NA---	3.52537	3.48823	1.2e-18	5.13e-13
gene6550	hypothetical protein DAPPUDRAFT_325047	-3.75597	-3.78642	0.0146662	0.0191415
gene6692	hypothetical protein DAPPUDRAFT_221339	-3.73241	-3.77683	7.87e-09	1.38e-09
gene6830	hypothetical protein DAPPUDRAFT_307755	1.55746	1.51826	0.00144499	0.0315536
gene6864	calcium-activated chloride channel regulator 4-like	-3.37102	-3.40338	0.00157426	0.00154935
gene6990	diphenol oxidase	-1.5554	-1.59222	0.00427651	0.00674961
gene7117	haem peroxidase domain containing protein	-3.8581	-3.88442	0.00107669	0.00143944
gene7614	low quality protein: twitchin-like	-2.56212	-2.58617	0.0389826	0.0388183
gene7821	pyroglutamylated rfamide peptide receptor	2.44088	2.42497	0.0103953	0.0296722
gene7852	chlorophyllase- chloroplastic	2.33503	2.30547	0.00107669	0.00402505
gene7984	metallothionein b	4.22745	4.1937	7.23e-43	1.79e-15
gene8017	hypothetical protein DAPPUDRAFT_235273	-3.56791	-3.71018	0.0319715	0.0139382
gene8078	poly -specific endoribonuclease isoform x1	3.01615	2.98459	0.000739144	0.0136941
gene8175	hypothetical protein DAPPUDRAFT_225009	-3.70142	-3.75853	1.56e-05	6.14e-06
gene8176	hypothetical protein DAPPUDRAFT_104167	-6.99438	-7.12308	3.7e-26	4.89e-33
gene8178	hypothetical protein DAPPUDRAFT_225009	-2.48278	-2.53116	0.0286797	0.0336991
gene8307	trypsin	1.18783	1.15137	0.000193645	0.0385706
gene8308	trypsin partial	1.59104	1.54719	6.9e-06	0.00076446
gene8534	organic solute transporter alpha-like protein	1.31424	1.27943	0.00351626	0.0336991
gene8702	hypothetical protein DAPPUDRAFT_316870	1.33224	1.29316	0.000514366	0.0139382
gene8730	hypothetical protein DAPPUDRAFT_49378	2.51973	2.489	8.4e-07	0.000563234
gene8761	genome sequencing contig c276	1.79669	1.75643	0.0140948	0.0375827
gene9630	multiple inositol polyphosphate phosphatase 1	2.93701	2.90548	1.11e-06	0.000556846
gene9644	bifunctional 3 -phosphoadenosine 5 -phosphosulfate synthase 2 isoform x1	2.38839	2.35069	0.00370775	0.0388183
gene9646	bifunctional 3 -phosphoadenosine 5 -phosphosulfate synthase 2 isoform x1	2.2897	2.25044	0.00507352	0.0388183
gene9671	hypothetical protein DAPPUDRAFT_333097	4.47982	4.44448	4.77e-05	0.0160507
Clone S
GeneID	Description	log2FoldChange_edgeR	log2FoldChange_deseq2	padj_deseq2	padj_edgeR
gene10158	hypothetical protein DAPPUDRAFT_302821	2.11926	2.11632	5.91e-05	0.00294868
gene10394	hypothetical protein DAPPUDRAFT_269506	-3.18703	-3.19186	0.0131663	0.0103503
gene10819	hypothetical protein DAPPUDRAFT_106132	3.11775	3.12683	0.00369656	0.0284206
gene10984	---NA---	2.09163	2.08354	2.08e-10	0.00294868
gene11221	contactin associated protein 1	-2.57498	-2.59103	0.0401788	0.0472469
gene13901	contactin associated protein 1	-1.78394	-1.79143	7.22e-10	0.000143576
gene14040	hypothetical protein DAPPUDRAFT_239749	-3.04018	-3.05478	0.0171117	0.0150691
gene14269	---NA---	3.97857	3.99128	0.00075539	0.0141657
gene1429	thromboxane-a synthase	1.8586	1.85306	0.00305728	0.0493493
gene14486	hypothetical protein DAPPUDRAFT_333809	1.64637	1.64852	0.00314418	0.0284206
gene15330	---NA---	3.47126	3.47292	0.000235448	0.0196064
gene15672	prostaglandin g h synthase 2-like isoform x3	2.87921	2.90681	0.00028438	0.000130437
gene16249	contactin associated protein 1	-4.1571	-4.16977	0.002036	0.00127134
gene16572	cd9 antigen-like isoform x1	2.06745	2.06437	0.00648218	0.046962
gene16634	hypothetical protein DAPPUDRAFT_97047	2.44724	2.474	0.0091584	0.00700989
gene16651	hypothetical protein DAPPUDRAFT_303510	3.48571	3.47922	4.82e-09	5.03e-05
gene16662	hypothetical protein DAPPUDRAFT_309210	1.51563	1.50759	1.22e-09	0.0170363
gene1674	contactin associated protein 1	-1.76527	-1.78381	0.000104207	0.000917669
gene16955	rna polymerase ii degradation factor 1-like	8.39609	7.92407	0.000154241	3.75e-07
gene16961	---NA---	8.05652	7.58693	0.00978916	0.0360417
gene17098	hypothetical protein DAPPUDRAFT_309195	-1.18799	-1.19383	0.000205405	0.0492099
gene17246	cell recognition protein caspr4 isoform 5	-5.55283	-5.59211	0.0175864	0.0284206
gene17356	hypothetical protein DAPPUDRAFT_316208	5.09557	5.26159	0.00402066	0.00163419
gene17518	lipase 3	2.61044	2.60759	3.6e-12	4.45e-07
gene17951	hypothetical protein DAPPUDRAFT_313929	5.8436	5.84172	2.6e-12	4.53e-06
gene1954	vitelline membrane outer layer protein 1-like	6.88008	7.20776	0.00554047	0.00505113
gene2063	protein cueball	3.7544	3.74876	0.000806029	0.0446613
gene2126	hypothetical protein DAPPUDRAFT_309195	-1.70767	-1.72247	0.0165059	0.0357413
gene308	matrix metalloproteinase-14 isoform x6	3.03682	3.02909	0.00124186	0.0230678
gene3585	contactin associated protein 1	-2.32467	-2.33178	0.000787411	0.000986441
gene3590	contactin associated protein 1	-2.39903	-2.40693	3.72e-05	2.8e-05
gene3633	isoform d	1.61646	1.61427	0.00200707	0.0284206
gene3837	hypothetical protein DAPPUDRAFT_222529	6.46899	6.46396	1.49e-10	0.00024949
gene3955	hypothetical protein DAPPUDRAFT_300414	2.62227	2.62461	0.000329727	0.0038519
gene4552	---NA---	1.79835	1.81187	0.0417485	0.0359139
gene4923	urea transporter 1-like	-2.6179	-2.63061	0.0091128	0.00643149
gene5198	hypothetical protein DAPPUDRAFT_319612	3.10196	3.11202	3.15e-05	0.00110942
gene520	contactin associated protein 1	1.44369	1.4406	0.000190524	0.027673
gene5439	prostaglandin g h synthase 2-like isoform x3	3.29504	3.30098	2.41e-09	2.7e-06
gene5445	hypothetical protein DAPPUDRAFT_313428	5.00991	5.01566	3.28e-12	1.67e-06
gene5697	hypothetical protein DAPPUDRAFT_337500	6.35979	6.68966	0.00320715	1.67e-06
gene5703	hypothetical protein DAPPUDRAFT_233217	1.44884	1.44486	9.23e-05	0.0196631
gene5753	integrin beta-ps isoform x1	1.53094	1.52654	0.000104207	0.0150691
gene5796	hypothetical protein DAPPUDRAFT_229695	4.22255	4.23068	0.000149096	0.00920852
gene5850	collagen triple helix repeat protein	3.75707	3.77649	0.00320715	0.0368005
gene6041	agap007679-pa-like protein	-3.6845	-3.69522	9.23e-05	2.06e-05
gene6053	hypothetical protein DAPPUDRAFT_303054	-3.05716	-3.08818	1.18e-08	1.07e-08
gene6074	cd63 antigen	1.35365	1.34892	0.000928369	0.0499776
gene6380	hypothetical protein DAPPUDRAFT_304698	-1.60091	-1.6249	0.0216998	0.0270082
gene6483	hypothetical protein DAPPUDRAFT_325139	3.1141	3.11986	0.000388547	0.00481102
gene6525	neurobeachin-like isoform x1	4.52698	4.51449	2.02e-07	0.000934401
gene6683	hypothetical protein DAPPUDRAFT_305532	-2.39357	-2.40577	0.000460942	0.000417552
gene6692	hypothetical protein DAPPUDRAFT_221339	-3.61602	-3.62566	6.03e-11	2.25e-10
gene6864	calcium-activated chloride channel regulator 4-like	-2.82342	-2.82976	3.84e-07	2.84e-07
gene699	hypothetical protein DAPPUDRAFT_253684	3.0091	3.03195	0.00075539	0.0017899
gene7509	hypothetical protein DAPPUDRAFT_335675	4.08963	4.07791	5.9e-24	7.28e-09
gene7919	hypothetical protein DAPPUDRAFT_324898	-6.20704	-6.31836	0.000152473	4.63e-06
gene7984	metallothionein b	3.91711	3.90978	4.66e-38	2.25e-10
gene8175	hypothetical protein DAPPUDRAFT_225009	-4.74464	-4.7815	1.4e-23	8.12e-23
gene8176	hypothetical protein DAPPUDRAFT_104167	-6.16951	-6.21163	2.88e-19	1.17e-21
gene8178	hypothetical protein DAPPUDRAFT_225009	-3.05156	-3.06867	7.27e-08	1.2e-07
gene9181	tigger transposable element-derived protein 6-like	-1.06237	-1.07617	9.23e-05	0.046962
gene9182	hypothetical protein DAPPUDRAFT_309869	-1.14548	-1.15485	0.000879244	0.0472469
gene9312	aael013149- partial	2.20933	2.19816	0.00144477	0.0185965
gene9630	multiple inositol polyphosphate phosphatase 1	1.83823	1.82763	0.000104207	0.0464498
gene9670	bumetanide-sensitive sodium- -chloride cotransporter isoform x1	1.66661	1.66147	0.00396606	0.0472469

## Sheet: Table S7
Table S7: Genes commonly differentially expressed from global analysis and clone specific analyses.
Gene_ID	Description	Clone D				Clone S				Clone K				All clones grouped
		log2 fold change		FDR corrected p-value		log2 fold change		FDR corrected p-value		log2 fold change		FDR corrected p-value		log2 fold change		FDR corrected p-value
		edgeR	deseq2	deseq2	edgeR	edgeR	deseq2	deseq2	edgeR	edgeR	deseq2	deseq2	edgeR	edgeR	deseq2	deseq2	edgeR
gene10158	hypothetical protein DAPPUDRAFT_302821	2.91	2.89	1.36e-07	0.001	2.12	2.12	5.91e-05	0.003	3.11	3.08	1.12e-07	1.01e-05	2.67	2.65	4.44e-21	3.05e-16
gene16955	rna polymerase ii degradation factor 1-like	6.24	6.53	0.005	0.009	8.4	7.92	0.0001	3.75e-07	8.38	7.75	0.0003	9.22e-06	7.26	7.41	1.41e-12	3.66e-16
gene17518	lipase 3	2.79	2.78	2.16e-09	0.0002	2.61	2.61	3.6e-12	4.45e-07	2.82	2.77	0.002	0.02	2.75	2.73	1.14e-18	6.15e-14
gene17951	hypothetical protein DAPPUDRAFT_313929	4.16	4.17	0.001	0.03	5.84	5.84	2.6e-12	4.53e-06	3.71	3.68	3.38e-05	0.006	4.23	4.23	3.88e-11	1.76e-06
gene4923	urea transporter 1-like	-3.52	-3.56	5.06e-06	7.93e-05	-2.62	-2.63	0.01	0.006	-3.67	-3.72	1.01e-05	5.12e-06	-3.14	-3.18	7.06e-10	7.3e-11
gene5198	hypothetical protein DAPPUDRAFT_319612	2.76	2.75	1.76e-14	7.3e-07	3.1	3.11	3.15e-05	0.001	4.7	4.67	4.04e-16	2.12e-13	3.46	3.45	6.54e-27	9.75e-20
gene5697	hypothetical protein DAPPUDRAFT_337500	6.78	7.06	0.0004	3.93e-07	6.36	6.69	0.003	1.67e-06	7.02	7.28	0.0001	5.13e-13	6.75	7.04	1.85e-13	1.06e-30
gene6053	hypothetical protein DAPPUDRAFT_303054	-3.43	-3.47	3e-05	0.0002	-3.06	-3.09	1.18e-08	1.07e-08	-3.17	-3.18	3.83e-06	2.08e-06	-3.18	-3.2224	3.11e-24	6.42e-26
gene6692	hypothetical protein DAPPUDRAFT_221339	-3.73	-3.75	2.43e-10	3.88e-07	-3.62	-3.62	6.03e-11	2.25e-10	-3.73	-3.78	7.87e-09	1.38e-09	-3.68	-3.71	3.38e-28	3.89e-31
gene7984	metallothionein b	4.12	4.11	2.15e-38	2.81e-09	3.92	3.91	4.66e-38	2.25e-10	4.23	4.19	7.23e-43	1.79e-15	4.09	4.07247	5.07e-132	2.83e-59
gene8175	hypothetical protein DAPPUDRAFT_225009	-4.72	-4.77	2.04e-15	4.76e-12	-4.74	-4.78	1.4e-23	8.12e-23	-3.7	-3.76	1.56e-05	6.14e-06	-4.36	-4.41	2.17e-28	4.49e-32
gene8176	hypothetical protein DAPPUDRAFT_104167	-5.62	-5.7	2.64e-15	1.25e-11	-6.17	-6.21	2.88e-19	1.17e-21	-6.99	-7.12	3.7e-26	4.89e-33	-6.24	-6.32	4.45e-39	5.82e-44
gene9630	multiple inositol polyphosphate phosphatase 1	3.04	3.03	2.05e-07	0.01	1.84	1.83	0.0001	0.05	2.94	2.9	1.11e-06	0.0005	2.56	2.54	8.82e-14	9e-10

## Sheet: Table S8
Table S8: Differentially spliced genes in response to acute Cu exposure in Clone D
A3SS
GeneID	Description	geneSymbol	chr	strand	longExonStart	longExonEnd	shortExonStart	shortExonEnd	corrected_p-value	Δ|Ψ|
gene10203	---NA---	snap_masked-scaffold_100-processed-gene-3.52	scaffold_100	-	387275	387365	387275	387359	4.03e-05	0.545
gene10438	tudor domain-containing protein 7	snap_masked-scaffold_104-processed-gene-3.11	scaffold_104	+	345308	345509	345321	345509	3.07e-08	0.653
gene11372	---NA---	maker-scaffold_123-snap-gene-0.29	scaffold_123	+	54535	54739	54538	54739	0.000342317	0.686
gene11789	methyltransferase-like protein 20	snap_masked-scaffold_131-processed-gene-1.12	scaffold_131	+	156182	156313	156193	156313	0.000883459	0.645
gene12164	protein nap	maker-scaffold_141-snap-gene-1.32	scaffold_141	-	126064	126264	126064	126255	0.0399532	0.375
gene13885	mucin-17-like isoform x1	maker-scaffold_192-snap-gene-0.42	scaffold_192	-	79665	79811	79665	79790	1.97e-08	0.442
gene14128	hypothetical protein DAPPUDRAFT_308906	maker-scaffold_192-snap-gene-0.42	scaffold_200	+	220253	220388	220277	220388	0.000220254	0.368
gene14486	hypothetical protein DAPPUDRAFT_333809	maker-scaffold_211-snap-gene-1.54	scaffold_211	-	165779	165877	165779	165872	0.0357117	0.205
gene14740	thap domain-containing protein partial	maker-scaffold_220-snap-gene-1.60	scaffold_220	+	157707	157774	157728	157774	0.00419393	0.321
gene1537	isoform c	maker-scaffold_7-snap-gene-10.50	scaffold_7	+	1084923	1085182	1085042	1085182	0.00589799	0.459
gene15497	gram domain-containing protein 1b-like	maker-scaffold_252-snap-gene-0.97	scaffold_252	-	158346	158577	158346	158574	0.0078949	0.44
gene16774	alpha-endosulfine	snap_masked-scaffold_338-processed-gene-0.7	scaffold_338	+	53478	53692	53504	53692	0.0362836	0.317
gene17330	hypothetical protein DAPPUDRAFT_310994	maker-scaffold_396-snap-gene-0.16	scaffold_396	+	23843	23968	23876	23968	0.00904663	0.204
gene3084	chromodomain-helicase-dna-binding protein 1 isoform x3	maker-scaffold_17-snap-gene-4.38	scaffold_17	+	389001	389176	389016	389176	0.0248019	0.322
gene381	protein spinster homolog 1-like isoform x1	snap_masked-scaffold_2-processed-gene-6.12	scaffold_2	-	603462	603673	603462	603670	0.00419393	0.5
gene3978	importin subunit alpha-2	maker-scaffold_23-snap-gene-8.71	scaffold_23	-	818414	818514	818414	818495	0.00098867	0.534
gene4067	cse1 chromosome segregation 1-like	maker-scaffold_25-snap-gene-0.47	scaffold_25	+	57662	57864	57665	57864	0.00098867	0.22
gene4165	la-related protein 7	maker-scaffold_26-snap-gene-1.28	scaffold_26	+	130999	131164	131066	131164	0.0284466	0.262
gene4694	zinc finger protein 593 homolog	maker-scaffold_31-snap-gene-7.77	scaffold_31	+	820215	820320	820221	820320	0.00031362	0.333
gene5702	tudor and kh domain-containing protein	snap_masked-scaffold_41-processed-gene-4.10	scaffold_41	+	451568	451621	451571	451621	0.00589799	0.31
gene5730	anion exchange	maker-scaffold_41-snap-gene-5.49	scaffold_41	-	550913	551149	550913	551112	0.0362836	0.46
gene6339	c-myc promoter-binding protein	snap_masked-scaffold_48-processed-gene-2.9	scaffold_48	+	217338	218594	218438	218594	0.000220254	0.303
gene8053	atp-dependent rna helicase ddx42	maker-scaffold_67-snap-gene-3.20	scaffold_67	-	371094	371214	371094	371211	0.0406532	0.27
gene8412	hypothetical protein DAPPUDRAFT_326717	snap_masked-scaffold_72-processed-gene-2.15	scaffold_72	+	251036	251130	251041	251130	0.0107096	0.288
gene906	hypothetical protein DAPPUDRAFT_102093	snap_masked-scaffold_5-processed-gene-1.13	scaffold_5	+	132583	132708	132641	132708	0.0306808	0.313
gene9063	hypothetical protein DAPPUDRAFT_308906	maker-scaffold_81-snap-gene-3.43	scaffold_81	-	357834	357944	357834	357941	0.000413242	0.538
gene9439	broad-complex core protein isoforms 1 2 3 4 5 isoform x1	maker-scaffold_87-snap-gene-2.34	scaffold_87	+	287270	287371	287273	287371	0.0192465	0.437
gene8903	---NA---	maker-scaffold_78-snap-gene-4.87	scaffold_78	+	506625	506813	506628	506813	0.00098867	0.594
A5SS
GeneID	Description	geneSymbol	chr	strand	longExonStart	longExonEnd	shortExonStart	shortExonEnd	corrected_p-value	Δ|Ψ|
gene12004	adamts-like protein 5-like	maker-scaffold_136-snap-gene-2.80	scaffold_136	-	360118	360272	360121	360272	0.0318322	0.301
gene12686	---NA---	maker-scaffold_156-snap-gene-1.39	scaffold_156	-	142829	143044	142842	143044	0.0117479	0.344
gene13040	ribose-phosphate pyrophosphokinase	maker-scaffold_165-snap-gene-2.46	scaffold_165	+	251251	251359	251251	251352	0.00509959	0.313
gene17516	---NA---	maker-scaffold_439-snap-gene-0.18	scaffold_439	-	19339	19537	19345	19537	9.46e-05	0.744
gene2433	lipid storage droplets surface-binding protein 1 isoform x2	maker-scaffold_12-snap-gene-2.42	scaffold_12	+	201490	201583	201490	201542	0.0029691	0.221
gene2447	abc subfamily abcg	maker-scaffold_12-snap-gene-2.61	scaffold_12	-	214347	214451	214351	214451	1.39e-05	0.21
gene2564	hypothetical protein DAPPUDRAFT_302225	maker-scaffold_13-snap-gene-0.23	scaffold_13	-	37799	37912	37802	37912	0.0114254	0.406
gene269	28s ribosomal protein mitochondrial	maker-scaffold_1-snap-gene-15.97	scaffold_1	-	1493282	1493343	1493291	1493343	0.021694	0.229
gene3358	transport and golgi organization protein 2 homolog	maker-scaffold_19-snap-gene-6.57	scaffold_19	+	660583	660772	660583	660712	0.0182036	0.334
gene3842	---NA---	snap_masked-scaffold_23-processed-gene-2.24	scaffold_23	-	206633	206793	206716	206793	0.00503399	0.387
gene3842	---NA---	snap_masked-scaffold_23-processed-gene-2.24	scaffold_23	-	206690	206793	206716	206793	0.0029691	0.448
gene4133	accessory gland protein	maker-scaffold_25-snap-gene-4.38	scaffold_25	+	434909	435079	434909	435021	0.0433523	0.292
gene6611	actin	snap_masked-scaffold_50-processed-gene-1.17	scaffold_50	+	175359	175557	175359	175429	0.0221925	0.529
gene6867	---NA---	snap_masked-scaffold_52-processed-gene-5.9	scaffold_52	+	543481	543597	543481	543593	0.0380684	0.24
gene699	hypothetical protein DAPPUDRAFT_253684	snap_masked-scaffold_3-processed-gene-9.22	scaffold_3	-	911682	911929	911718	911929	1.54e-08	0.847
gene7430	arginyl-trna--protein transferase 1	maker-scaffold_59-snap-gene-1.19	scaffold_59	+	132556	132644	132556	132607	0.0247691	0.406
gene7430	arginyl-trna--protein transferase 1	maker-scaffold_59-snap-gene-1.19	scaffold_59	+	132556	132644	132556	132577	0.0378816	0.407
gene7598	hypothetical protein DAPPUDRAFT_309480	maker-scaffold_62-snap-gene-1.31	scaffold_62	+	100572	100715	100572	100575	0.0175435	0.426
gene8142	alanine--trna cytoplasmic isoform x1	maker-scaffold_68-snap-gene-4.53	scaffold_68	-	465304	465530	465410	465530	0.040663	0.211
gene8142	alanine--trna cytoplasmic isoform x1	maker-scaffold_68-snap-gene-4.53	scaffold_68	-	465410	465530	465453	465530	0.0459723	0.241
gene8440	hypothetical protein DAPPUDRAFT_236590	maker-scaffold_72-snap-gene-3.51	scaffold_72	+	367492	367647	367492	367645	0.021694	0.221
gene8799	gdp-fucose protein o-fucosyltransferase 2-like	maker-scaffold_77-snap-gene-1.37	scaffold_77	+	166419	166674	166419	166581	0.00642214	0.206
gene8857	aminopeptidase n-like	snap_masked-scaffold_78-processed-gene-2.17	scaffold_78	+	284772	284940	284772	284928	0.0067266	0.202
gene9442	larval cuticle protein	maker-scaffold_87-snap-gene-3.27	scaffold_87	-	287270	287366	287273	287366	0.0175243	0.432
gene9691	long form	maker-scaffold_92-snap-gene-0.38	scaffold_92	+	39247	39366	39247	39362	0.00642214	0.452
MXE
GeneID	Description	geneSymbol	chr	strand	1stExonStart	1stExonEnd	2ndExonStart	2ndExonEnd	corrected_p-value	Δ|Ψ|
gene10878	rna pseudouridylate synthase domain-containing protein 2-like isoform x1	maker-scaffold_113-snap-gene-2.30	scaffold_113	+	214247	214335	217408	217496	0.0223208	0.29
gene1701	microtubule-associated protein futsch-like	maker-scaffold_8-snap-gene-6.33	scaffold_8	+	680599	680738	681062	681201	0.016479	0.237
gene1812	srsf protein kinase 3 isoform x2	maker-scaffold_8-snap-gene-11.89	scaffold_8	-	1115909	1116151	1117320	1117423	0.000308111	0.563
gene2412	cbpb_astas ame: full=carboxypeptidase b	maker-scaffold_12-snap-gene-1.35	scaffold_12	+	171574	171680	174364	174469	1.4e-08	0.361
gene4406	beta-glucuronidase	maker-scaffold_28-snap-gene-6.41	scaffold_28	-	598132	598221	598407	598492	0.00440417	0.346
gene4406	beta-glucuronidase	maker-scaffold_28-snap-gene-6.41	scaffold_28	-	598136	598221	598407	598492	0.00107443	0.275
gene6285	serine-arginine protein 55 isoform x3	maker-scaffold_47-snap-gene-6.57	scaffold_47	+	763462	763573	763629	763791	0.0323065	0.241
gene6919	---NA---	maker-scaffold_53-snap-gene-4.43	scaffold_53	+	407828	407882	408282	408382	2.28e-09	0.69
gene7578	---NA---	maker-scaffold_61-snap-gene-3.40	scaffold_61	-	336868	337039	339158	339269	0.0438313	0.365
gene8238	neural-cadherin isoform x4	maker-scaffold_69-snap-gene-5.52	scaffold_69	+	553366	553557	554117	554308	0.00151335	0.355
gene8790	protein i m not dead yet	maker-scaffold_77-snap-gene-0.28	scaffold_77	-	4020	4167	4590	4713	0.00585882	0.412
gene9186	basement membrane-specific heparan sulfate proteoglycan core protein isoform x2	maker-scaffold_82-snap-gene-4.72	scaffold_82	+	443103	443229	444662	444884	0.00817384	0.412
SE
GeneID	Description	geneSymbol	chr	strand	exonStart	exonEnd	corrected_p-value	Δ|Ψ|
gene10878	rna pseudouridylate synthase domain-containing protein 2-like isoform x1	maker-scaffold_113-snap-gene-2.30	scaffold_113	+	217415	217496	0.0353062	0.431
gene11025	fibrillin-2-like isoform x5	maker-scaffold_117-snap-gene-2.31	scaffold_117	+	205011	205134	0.0407448	0.224
gene11502	ral gtpase-activating protein subunit alpha-1 isoform x1	maker-scaffold_126-snap-gene-0.41	scaffold_126	-	67688	67733	0.0226638	0.379
gene13757	f-actin-capping protein subunit alpha	maker-scaffold_186-snap-gene-0.40	scaffold_186	-	81642	81696	0.000179086	0.247
gene14310	calcium-activated potassium channel slowpoke isoform x45	maker-scaffold_206-snap-gene-0.28	scaffold_206	-	57405	57465	0.00419388	0.328
gene14576	pyruvate kinase-like isoform x2	maker-scaffold_214-snap-gene-0.47	scaffold_214	-	65748	65988	0.0192399	0.272
gene16179	protein-l-isoaspartate o-methyltransferase domain-containing protein 1-like	maker-scaffold_291-snap-gene-0.37	scaffold_291	+	81213	81239	0.00851239	0.241
gene16646	h(+) cl(-) exchange transporter 7	snap_masked-scaffold_327-processed-gene-0.12	scaffold_327	+	102541	102647	0.0489928	0.236
gene17516	---NA---	maker-scaffold_439-snap-gene-0.18	scaffold_439	-	19345	19537	0.0327064	0.203
gene17516	---NA---	maker-scaffold_439-snap-gene-0.18	scaffold_439	-	19339	19537	0.0226638	0.255
gene17516	---NA---	maker-scaffold_439-snap-gene-0.18	scaffold_439	-	19363	19537	0.0238755	0.255
gene1812	srsf protein kinase 3 isoform x2	maker-scaffold_8-snap-gene-11.89	scaffold_8	-	1109524	1110103	2.27e-05	0.435
gene1966	hypothetical protein DAPPUDRAFT_103239	maker-scaffold_9-snap-gene-6.30	scaffold_9	+	626654	626848	0.000745499	0.481
gene2720	---NA---	maker-scaffold_14-snap-gene-9.70	scaffold_14	-	885673	885777	0.000126955	0.742
gene2811	microtubule-associated protein futsch isoform x3	maker-scaffold_15-snap-gene-3.53	scaffold_15	-	382416	382437	0.00582716	0.558
gene2936	hypothetical protein DAPPUDRAFT_304496	maker-scaffold_15-snap-gene-9.41	scaffold_15	-	897463	897644	0.0013064	0.249
gene326	intersectin-2 isoform x1	maker-scaffold_2-snap-gene-3.37	scaffold_2	+	353176	353257	0.0196749	0.207
gene3873	tetraspanin 39d-like protein	maker-scaffold_23-snap-gene-4.47	scaffold_23	+	414820	414995	0.00262799	0.472
gene4004	ccr4-not transcription complex subunit 2	maker-scaffold_24-snap-gene-3.43	scaffold_24	+	340329	340401	0.00304286	0.295
gene4406	beta-glucuronidase	maker-scaffold_28-snap-gene-6.41	scaffold_28	-	598407	598492	0.00164608	0.223
gene4829	vacuolar protein sorting-associated protein 13d isoform x2	maker-scaffold_32-snap-gene-7.60	scaffold_32	+	827678	827705	6.35e-05	0.374
gene4998	proline-rich akt1 substrate 1	maker-scaffold_33-snap-gene-7.71	scaffold_33	+	792484	792665	0.0223963	0.474
gene5035	nucleoredoxin-like protein 2	maker-scaffold_34-snap-gene-1.42	scaffold_34	+	182665	182765	1.56e-05	0.249
gene5340	GI16440	maker-scaffold_37-snap-gene-7.54	scaffold_37	-	681973	682648	2.22e-05	0.228
gene5595	ion transport peptide isoform x2	maker-scaffold_40-snap-gene-2.37	scaffold_40	-	197176	197316	0.00353145	0.269
gene5595	ion transport peptide isoform x2	maker-scaffold_40-snap-gene-2.37	scaffold_40	-	197176	197312	0.00449376	0.31
gene5790	dynamin isoform x6	maker-scaffold_42-snap-gene-1.36	scaffold_42	+	148016	148220	0.00524576	0.31
gene5812	---NA---	maker-scaffold_42-snap-gene-2.39	scaffold_42	-	214154	214254	0.00166962	0.71
gene5997	lysine-specific demethylase 4a isoform x1	snap_masked-scaffold_44-processed-gene-4.22	scaffold_44	+	471766	471888	0.000389446	0.424
gene607	quinone oxidoreductase isoform x1	maker-scaffold_3-snap-gene-5.42	scaffold_3	+	492016	492071	0.0127815	0.202
gene6166	c1q and tumor necrosis factor-related protein 2	maker-scaffold_46-snap-gene-4.39	scaffold_46	+	435983	436058	0.0235249	0.213
gene6288	mitogen-activated protein kinase-binding protein 1 isoform x1	maker-scaffold_47-snap-gene-6.64	scaffold_47	-	629740	629812	0.0457445	0.269
gene6750	carboxylesterase	maker-scaffold_51-snap-gene-0.24	scaffold_51	-	8502	8677	0.0216128	0.271
gene6919	---NA---	maker-scaffold_53-snap-gene-4.43	scaffold_53	+	408213	408382	0.0204274	0.425
gene6919	---NA---	maker-scaffold_53-snap-gene-4.43	scaffold_53	+	408282	408382	0.0350708	0.436
gene7153	tgf-beta-activated kinase 1 and map3k7-binding protein 2	maker-scaffold_55-snap-gene-4.38	scaffold_55	-	421384	421462	2.22e-05	0.656
gene7392	pleckstrin homology domain-containing family g member 5 isoform x2	snap_masked-scaffold_58-processed-gene-4.20	scaffold_58	-	422833	423091	0.0449014	0.26
gene7642	aael002049- partial	snap_masked-scaffold_62-processed-gene-3.4	scaffold_62	+	302020	302358	0.0207821	0.354
gene8056	calcium-dependent secretion activator isoform x1	maker-scaffold_67-snap-gene-4.35	scaffold_67	+	434683	434701	0.000543814	0.342
gene8168	short spindle protein 4	maker-scaffold_69-snap-gene-0.29	scaffold_69	-	36843	36924	0.0172174	0.222
gene8238	neural-cadherin isoform x4	maker-scaffold_69-snap-gene-5.52	scaffold_69	+	553366	553546	1.6e-07	0.563
gene8283	---NA---	maker-scaffold_70-snap-gene-4.32	scaffold_70	-	412694	412724	0.0235249	0.236
gene8473	glutamate receptor 1	maker-scaffold_72-snap-gene-5.49	scaffold_72	+	530354	530705	0.000543814	0.436
gene9075	nucleoside diphosphate kinase 7	maker-scaffold_81-snap-gene-4.65	scaffold_81	+	429610	429659	0.0250178	0.241
gene9186	basement membrane-specific heparan sulfate proteoglycan core protein isoform x2	maker-scaffold_82-snap-gene-4.72	scaffold_82	+	443103	443229	2.59e-05	0.281
gene9229	hypothetical protein DAPPUDRAFT_320084	snap_masked-scaffold_83-processed-gene-2.29	scaffold_83	-	250871	251070	0.0298499	0.361
IR
GeneID	Description	geneSymbol	chr	strand	intron_start	intron_end	corrected_p-value	Δ|Ψ|
gene12925	trimethyllysine mitochondrial	maker-scaffold_163-snap-gene-0.36	scaffold_163	-	14723	14791	0.000486581	0.53
gene13739	serine arginine repetitive matrix protein 2 isoform x1	snap_masked-scaffold_185-processed-gene-1.56	scaffold_185	-	229176	229245	0.0236564	0.454
gene15302	upf0587 protein c1orf123 homolog	maker-scaffold_244-snap-gene-1.90	scaffold_244	-	148242	148303	0.0236564	0.211
gene15574	hypothetical protein DAPPUDRAFT_337115, partial	maker-scaffold_257-snap-gene-0.64	scaffold_257	+	116878	116934	0.00669548	0.274
gene15982	transmembrane protein 189	maker-scaffold_278-snap-gene-0.57	scaffold_278	-	102206	102268	0.000333436	0.513
gene1737	rapamycin-insensitive companion of mtor isoform x1	maker-scaffold_8-snap-gene-8.55	scaffold_8	-	817826	817947	0.0236564	0.598
gene2678	hypothetical protein DAPPUDRAFT_311385, partial	maker-scaffold_14-snap-gene-8.37	scaffold_14	+	790676	790793	0.00488132	0.35
gene5309	myosin-iiib-like isoform x1	maker-scaffold_37-snap-gene-4.35	scaffold_37	+	452199	452287	0.00669548	0.293
gene8832	rna-binding protein musashi homolog 2-like isoform x2	maker-scaffold_77-snap-gene-4.78	scaffold_77	+	459814	459894	0.0392477	0.409
gene9443	calcium uptake protein 1 mitochondrial isoform x2	maker-scaffold_87-snap-gene-3.26	scaffold_87	-	290421	290596	0.00488132	0.243
Note: Δ|Ψ| is the difference in the exon/intron inclusion level between the two conditions

## Sheet: Table S9
Table S9: Differentially spliced genes in response to acute Cu exposure in Clone S
A3SS
GeneID	Description	geneSymbol	chr	strand	longExonStart	longExonEnd	shortExonStart	shortExonEnd	corrected_p-value	Δ|Ψ|
gene12183	---NA---	maker-scaffold_141-snap-gene-2.63	scaffold_141	+	222480	222809	222772	222809	0.000360276	0.298
gene13300	---NA---	maker-scaffold_173-snap-gene-1.113	scaffold_173	-	179403	179643	179403	179572	0.00827494	0.323
gene14183	thymidylate synthase	snap_masked-scaffold_202-processed-gene-1.18	scaffold_202	+	208564	208697	208570	208697	0.000360276	0.246
gene14677	peptide methionine sulfoxide reductase isoform x2	snap_masked-scaffold_217-processed-gene-0.26	scaffold_217	-	67593	67723	67593	67709	0.00800179	0.359
gene14786	gastrula zinc finger	maker-scaffold_222-snap-gene-0.33	scaffold_222	-	57766	57858	57766	57847	0.00212982	0.462
gene14985	---NA---	maker-scaffold_229-snap-gene-1.60	scaffold_229	-	100336	100473	100336	100470	2.92e-06	0.308
gene15356	tubulin polyglutamylase ttll6	maker-scaffold_246-snap-gene-0.42	scaffold_246	-	13093	13216	13093	13213	0.0143608	0.252
gene15738	coatomer subunit gamma	maker-scaffold_266-snap-gene-0.87	scaffold_266	-	114442	114549	114442	114516	0.0208134	0.263
gene16683	mrna-capping enzyme-like isoform x3	maker-scaffold_329-snap-gene-0.54	scaffold_329	-	84027	84221	84027	84218	0.00864379	0.341
gene16743	---NA---	maker-scaffold_336-snap-gene-0.28	scaffold_336	+	12635	12728	12638	12728	0.0371959	0.416
gene17178	dna topoisomerase 3-beta-1	maker-scaffold_376-snap-gene-0.51	scaffold_376	+	68620	68800	68623	68800	0.0280132	0.375
gene4627	hypothetical protein DAPPUDRAFT_320345	maker-scaffold_30-snap-gene-4.44	scaffold_30	-	482353	482547	482353	482430	0.000360276	0.394
gene5143	hypothetical protein DAPPUDRAFT_328638	snap_masked-scaffold_35-processed-gene-1.22	scaffold_35	-	165847	165994	165847	165991	0.00864379	0.444
gene5971	hypothetical protein DAPPUDRAFT_96503, partial	maker-scaffold_44-snap-gene-1.37	scaffold_44	+	147181	147255	147204	147255	4.03e-05	0.572
gene7056	udp-glucose 4-epimerase	maker-scaffold_54-snap-gene-6.48	scaffold_54	-	630143	630365	630143	630362	0.00281958	0.466
gene8120	von willebrand factor type egf and pentraxin domain-containing protein 1	snap_masked-scaffold_68-processed-gene-3.8	scaffold_68	+	350167	350286	350170	350286	0.00365755	0.387
gene8163	fez family zinc finger protein 2	snap_masked-scaffold_69-processed-gene-0.11	scaffold_69	+	78985	79135	78997	79135	0.000165506	0.609
A5SS
GeneID	Description	geneSymbol	chr	strand	longExonStart	longExonEnd	shortExonStart	shortExonEnd	corrected_p-value	Δ|Ψ|
gene10513	probable isoaspartyl peptidase l-asparaginase cg7860	snap_masked-scaffold_105-processed-gene-3.60	scaffold_105	-	450418	450462	450422	450462	0.0110147	0.615
gene11806	dystonin isoform x22	maker-scaffold_131-snap-gene-2.84	scaffold_131	+	324669	324818	324669	324785	0.0140885	0.322
gene12143	nascent polypeptide-associated complex subunit alpha	maker-scaffold_141-snap-gene-0.19	scaffold_141	+	31940	32113	31940	32075	0.00989121	0.419
gene13545	cysteine and histidine-rich domain-containing protein	maker-scaffold_181-snap-gene-1.56	scaffold_181	+	193587	193723	193587	193717	0.00201859	0.254
gene13638	hypothetical protein DAPPUDRAFT_220021, partial	maker-scaffold_183-snap-gene-1.127	scaffold_183	-	224559	224781	224568	224781	0.0196222	0.335
gene15118	hypothetical protein DAPPUDRAFT_334151	maker-scaffold_237-snap-gene-0.19	scaffold_237	+	82621	83354	82621	82644	0.0058463	0.219
gene3970	importin subunit alpha-2-like	maker-scaffold_23-snap-gene-8.76	scaffold_23	-	843019	843078	843028	843078	0.000118244	0.619
gene7430	arginyl-trna--protein transferase 1	maker-scaffold_59-snap-gene-1.19	scaffold_59	+	132556	132644	132556	132636	0.014588	0.451
MXE
GeneID	Description	geneSymbol	chr	strand	1stExonStart	1stExonEnd	2ndExonStart	2ndExonEnd	corrected_p-value	Δ|Ψ|
gene1314	glutathione s-transferase	maker-scaffold_6-snap-gene-9.34	scaffold_6	+	913943	914111	915652	915820	7.28306e-14	0.272
gene1314	glutathione s-transferase	maker-scaffold_6-snap-gene-9.34	scaffold_6	+	914190	914336	915892	916038	1.55566e-11	0.322
SE
GeneID	Description	geneSymbol	chr	strand	exonStart	exonEnd	corrected_p-value	Δ|Ψ|
gene10628	collagen alpha-1 chain isoform x9	maker-scaffold_108-snap-gene-2.55	scaffold_108	-	233303	233333	0.0426285	0.278
gene10870	sodium-driven chloride bicarbonate exchanger-like isoform x17	maker-scaffold_113-snap-gene-1.52	scaffold_113	-	152685	152898	0.00203082	0.437
gene11121	histone-lysine n-methyltransferase e isoform x1	maker-scaffold_119-snap-gene-2.44	scaffold_119	+	256139	256166	0.0058929	0.262
gene1265	aael009169- partial	snap_masked-scaffold_6-processed-gene-6.21	scaffold_6	-	633573	633671	0.00281521	0.345
gene12947	plexin domain-containing protein 2	maker-scaffold_164-snap-gene-0.37	scaffold_164	+	88318	88381	0.00322314	0.203
gene1306	serine threonine-protein kinase tousled-like 2 isoform x9	maker-scaffold_6-snap-gene-8.47	scaffold_6	-	792927	793052	0.000511912	0.394
gene13317	large neutral amino acids transporter small subunit 1-like isoform x3	maker-scaffold_174-snap-gene-1.72	scaffold_174	+	176724	176799	0.0058929	0.258
gene14189	isoform b	maker-scaffold_202-snap-gene-1.63	scaffold_202	-	221352	221607	1.86e-05	0.409
gene14576	pyruvate kinase-like isoform x2	maker-scaffold_214-snap-gene-0.47	scaffold_214	-	65762	65988	0.00468376	0.226
gene14576	pyruvate kinase-like isoform x2	maker-scaffold_214-snap-gene-0.47	scaffold_214	-	65748	65988	3.74e-06	0.848
gene16152	hypothetical protein DAPPUDRAFT_235738	maker-scaffold_290-snap-gene-0.70	scaffold_290	+	138246	138475	0.00127478	0.666
gene169	egf-like domain-containing protein	maker-scaffold_1-snap-gene-11.36	scaffold_1	+	1176125	1176323	0.00269855	0.331
gene17713	hypothetical protein DAPPUDRAFT_317568	maker-scaffold_506-snap-gene-0.15	scaffold_506	+	11352	11471	0.0418369	0.435
gene1987	tolloid-like protein 1 isoform x2	snap_masked-scaffold_9-processed-gene-7.0	scaffold_9	-	668531	668558	0.0120428	0.353
gene2309	general vesicular transport factor p115	maker-scaffold_11-snap-gene-5.47	scaffold_11	-	516323	516392	0.0156553	0.236
gene2348	hornerin isoform x2	snap_masked-scaffold_11-processed-gene-8.8	scaffold_11	+	858706	860431	0.0055241	0.258
gene2618	actin	maker-scaffold_14-snap-gene-0.22	scaffold_14	-	56425	56597	0.0463025	0.377
gene29	hypothetical protein DAPPUDRAFT_238276	snap_masked-scaffold_1-processed-gene-2.1	scaffold_1	+	214353	214445	0.0481604	0.208
gene3633	isoform d	maker-scaffold_21-snap-gene-7.45	scaffold_21	+	741173	741302	0.000511916	0.488
gene3633	isoform d	maker-scaffold_21-snap-gene-7.45	scaffold_21	+	741206	741302	4.2e-06	0.672
gene3638	hypothetical protein DAPPUDRAFT_228384	maker-scaffold_21-snap-gene-7.61	scaffold_21	-	761557	761695	0.00858549	0.24
gene4361	safb-like transcription modulator isoform x2	maker-scaffold_28-snap-gene-1.25	scaffold_28	+	93008	94062	0.0419083	0.217
gene4467	---NA---	maker-scaffold_29-snap-gene-1.61	scaffold_29	-	160350	160509	0.021351	0.338
gene4467	---NA---	maker-scaffold_29-snap-gene-1.61	scaffold_29	-	161355	161709	0.0124272	0.21
gene4533	rho gtpase-activating protein 32- partial	maker-scaffold_29-snap-gene-6.49	scaffold_29	-	644038	644269	0.00443286	0.277
gene4627	hypothetical protein DAPPUDRAFT_320345	maker-scaffold_30-snap-gene-4.44	scaffold_30	-	482487	482547	0.000207103	0.271
gene6166	c1q and tumor necrosis factor-related protein 2	maker-scaffold_46-snap-gene-4.39	scaffold_46	+	435983	436058	0.0082924	0.281
gene6847	low quality protein: mucin-6-like	maker-scaffold_52-snap-gene-0.37	scaffold_52	-	36211	36385	0.0456938	0.311
gene6959	wd repeat-containing protein wrap73	maker-scaffold_54-snap-gene-1.26	scaffold_54	+	96114	96186	0.00399719	0.207
gene7532	mucin-17-like isoform x1	maker-scaffold_60-snap-gene-5.71	scaffold_60	+	595699	595900	0.0355445	0.221
gene8212	pr domain zinc finger protein 1	maker-scaffold_69-snap-gene-3.41	scaffold_69	-	338349	338493	0.0281643	0.251
gene8635	von willebrand factor type egf and pentraxin domain-containing protein 1	maker-scaffold_75-snap-gene-5.45	scaffold_75	+	587434	587530	0.0105721	0.218
gene8790	protein i m not dead yet	maker-scaffold_77-snap-gene-0.28	scaffold_77	-	4590	4713	0.0120428	0.367
gene9229	hypothetical protein DAPPUDRAFT_320084	snap_masked-scaffold_83-processed-gene-2.29	scaffold_83	-	250871	251060	0.0105298	0.337
gene9917	gtp-binding protein sar1	maker-scaffold_96-snap-gene-3.71	scaffold_96	-	362529	362582	0.0142896	0.503
gene10952	---NA---	maker-scaffold_116-snap-gene-0.39	scaffold_116	-	24375	24830	0.0481604	0.543
IR
GeneID	Description	geneSymbol	chr	strand	intron_start	intron_end	corrected_p-value	Δ|Ψ|
gene10229	wd repeat domain phosphoinositide-interacting protein 2 isoform x2	maker-scaffold_101-snap-gene-1.48	scaffold_101	-	149437	149556	0.00602008	0.363
gene12353	solute carrier organic anion transporter family member 4a1 isoform x1	maker-scaffold_144-snap-gene-1.31	scaffold_144	-	144879	144945	0.0306357	0.318
gene13389	hypothetical protein DAPPUDRAFT_304361	snap_masked-scaffold_177-processed-gene-1.14	scaffold_177	+	249910	249975	0.000511987	0.323
gene13751	pyrroline-5-carboxylate reductase partial	maker-scaffold_186-snap-gene-0.29	scaffold_186	+	25700	25782	0.0220911	0.322
gene14010	60s ribosomal protein l34-like	maker-scaffold_194-snap-gene-1.60	scaffold_194	+	155695	155794	0.0249936	0.416
gene3680	prolyl endopeptidase fap isoform x2	snap_masked-scaffold_22-processed-gene-1.19	scaffold_22	+	171373	171426	0.0159293	0.314
gene5297	sodium-coupled monocarboxylate transporter 1-like isoform x2	maker-scaffold_37-snap-gene-3.38	scaffold_37	+	349005	349063	0.000108884	0.26
gene6621	terminal uridylyltransferase 4 isoform x1	maker-scaffold_50-snap-gene-1.40	scaffold_50	-	134637	134723	0.0310731	0.321
gene7702	dnaj homolog subfamily c member 4 isoform x1	snap_masked-scaffold_63-processed-gene-1.1	scaffold_63	+	86534	86622	0.00115192	0.601
gene8998	clavesin-2	maker-scaffold_80-snap-gene-4.51	scaffold_80	+	515923	515984	0.000191555	0.284
Note: Δ|Ψ| is the difference in the exon/intron inclusion level between the two conditions

## Sheet: Table S10
Table S10: Differentially spliced genes in response to acute Cu exposure in Clone K
A3SS
GeneID	Description	geneSymbol	chr	strand	longExonStart	longExonEnd	shortExonStart	shortExonEnd	corrected_p-value	Δ|Ψ|
gene10446	hypothetical protein DAPPUDRAFT_331684	maker-scaffold_104-snap-gene-3.115	scaffold_104	-	453069	453214	453069	453196	0.0394722	0.201
gene11035	polypyrimidine tract-binding protein 1 isoform x1	maker-scaffold_117-snap-gene-2.43	scaffold_117	-	243568	243806	243568	243669	0.000671316	0.268
gene11261	zinc metalloproteinase nas-13 isoform x1	maker-scaffold_121-snap-gene-2.37	scaffold_121	+	233260	233389	233263	233389	0.00428967	0.407
gene11474	hypothetical protein DAPPUDRAFT_104935	maker-scaffold_125-snap-gene-2.31	scaffold_125	-	192326	192589	192326	192564	0.0184622	0.366
gene15738	coatomer subunit gamma	maker-scaffold_266-snap-gene-0.87	scaffold_266	-	114442	114549	114442	114516	0.0145124	0.402
gene16152	hypothetical protein DAPPUDRAFT_235738	maker-scaffold_290-snap-gene-0.70	scaffold_290	+	138573	138727	138584	138727	0.035772	0.235
gene16738	sialin isoform x2	maker-scaffold_334-snap-gene-0.28	scaffold_334	+	98044	98156	98064	98156	0.0172342	0.461
gene18178	dna-directed rna polymerase iii subunit rpc2	snap_masked-scaffold_930-processed-gene-0.1	scaffold_930	+	3862	4119	3998	4119	0.043488	0.279
gene2161	udp-galactose translocator	maker-scaffold_10-snap-gene-5.27	scaffold_10	+	561101	561218	561107	561218	6.72009e-05	0.226
gene3498	rho gtpase-activating protein 12	maker-scaffold_20-snap-gene-7.25	scaffold_20	+	695779	695958	695785	695958	0.00615938	0.478
gene3759	calponin homology domain-containing protein ddb_g0272472-like isoform x3	maker-scaffold_22-snap-gene-7.50	scaffold_22	-	757470	757629	757470	757623	0.0045125	0.254
gene4489	sprouty- evh1 domain-containing protein partial	maker-scaffold_29-snap-gene-4.32	scaffold_29	+	387646	387714	387667	387714	0.000647528	0.477
gene6089	zinc finger protein	snap_masked-scaffold_45-processed-gene-4.12	scaffold_45	-	426937	427050	426937	427027	0.0145124	0.389
gene612	hypothetical protein DAPPUDRAFT_230022	maker-scaffold_3-snap-gene-5.44	scaffold_3	+	495169	495325	495175	495325	0.00543274	0.271
gene698	hypothetical protein DAPPUDRAFT_110143	maker-scaffold_3-snap-gene-9.47	scaffold_3	-	905897	906062	905897	906059	1.62741e-06	0.527
gene7015	---NA---	maker-scaffold_54-snap-gene-4.37	scaffold_54	+	447038	447224	447044	447224	0.035772	0.41
gene8923	hypothetical protein DAPPUDRAFT_267459	maker-scaffold_78-snap-gene-4.118	scaffold_78	-	559431	559544	559431	559528	0.0244509	0.284
gene9154	rec8-like protein copy a	maker-scaffold_82-snap-gene-2.40	scaffold_82	-	284388	284551	284388	284548	0.00413901	0.498
gene9443	calcium uptake protein 1 mitochondrial isoform x2	maker-scaffold_87-snap-gene-3.26	scaffold_87	-	290183	290420	290183	290304	0.0244509	0.416
gene9675	aspartate--trna mitochondrial isoform x1	maker-scaffold_91-snap-gene-3.38	scaffold_91	+	330603	330787	330616	330787	0.0261982	0.23
gene9762	obg-like atpase 1	maker-scaffold_94-snap-gene-3.79	scaffold_94	+	366367	366509	366378	366509	0.00615938	0.329
A5SS
GeneID	Description	geneSymbol	chr	strand	longExonStart	longExonEnd	shortExonStart	shortExonEnd	corrected_p-value	Δ|Ψ|
gene1088	protein lin-37 homolog	maker-scaffold_5-snap-gene-11.44	scaffold_5	-	1174911	1175122	1174917	1175122	0.0479553	0.202
gene13545	cysteine and histidine-rich domain-containing protein	maker-scaffold_181-snap-gene-1.56	scaffold_181	+	193587	193719	193587	193717	0.00062763	0.524
gene15865	tetratricopeptide repeat protein	snap_masked-scaffold_271-processed-gene-0.32	scaffold_271	-	75620	75760	75626	75760	0.0146015	0.331
gene16057	apoptosis regulator bax	maker-scaffold_281-snap-gene-0.82	scaffold_281	-	76824	76890	76878	76890	0.00062763	0.543
gene6121	srr1-like protein isoform x1	snap_masked-scaffold_45-processed-gene-6.26	scaffold_45	+	688151	688187	688151	688174	0.00062763	0.302
gene8142	alanine--trna cytoplasmic isoform x1	maker-scaffold_68-snap-gene-4.53	scaffold_68	-	465304	465530	465410	465530	0.00103687	0.318
gene8142	alanine--trna cytoplasmic isoform x1	maker-scaffold_68-snap-gene-4.53	scaffold_68	-	465395	465530	465459	465530	0.0434234	0.269
gene8142	alanine--trna cytoplasmic isoform x1	maker-scaffold_68-snap-gene-4.53	scaffold_68	-	465410	465530	465453	465530	0.0141114	0.428
gene8142	alanine--trna cytoplasmic isoform x1	maker-scaffold_68-snap-gene-4.53	scaffold_68	-	465390	465530	465410	465530	0.00103687	0.241
gene8386	galectin partial	maker-scaffold_72-snap-gene-0.35	scaffold_72	-	76450	76693	76500	76693	0.00106097	0.216
gene9075	nucleoside diphosphate kinase 7	maker-scaffold_81-snap-gene-4.65	scaffold_81	+	429414	429659	429414	429535	0.0307309	0.218
gene9075	nucleoside diphosphate kinase 7	maker-scaffold_81-snap-gene-4.65	scaffold_81	+	429414	429657	429414	429535	0.0215618	0.297
gene9443	calcium uptake protein 1 mitochondrial isoform x2	maker-scaffold_87-snap-gene-3.26	scaffold_87	-	290408	290635	290597	290635	0.0268226	0.44
MXE
GeneID	Description	geneSymbol	chr	strand	1stExonStart	1stExonEnd	2ndExonStart	2ndExonEnd	corrected_p-value	Δ|Ψ|
gene10527	aldehyde dimeric nadp-preferring isoform x1	maker-scaffold_106-snap-gene-0.19	scaffold_106	+	52811	52927	53160	53276	0.000507359	0.209
gene1314	glutathione s-transferase	maker-scaffold_6-snap-gene-9.34	scaffold_6	+	914190	914336	915898	916038	0	0.27
gene1314	glutathione s-transferase	maker-scaffold_6-snap-gene-9.34	scaffold_6	+	914196	914336	915892	916042	4.70727e-08	0.232
gene1314	glutathione s-transferase	maker-scaffold_6-snap-gene-9.34	scaffold_6	+	913943	914111	915652	915820	0	0.259
gene13972	upf0676	maker-scaffold_193-snap-gene-1.89	scaffold_193	+	242427	242543	242716	242850	0.0237275	0.277
gene17296	phosphatidate phosphatase	maker-scaffold_387-snap-gene-0.34	scaffold_387	-	18548	18761	19205	19360	0.00980275	0.227
gene17665	glutathione s-transferase	maker-scaffold_486-snap-gene-0.29	scaffold_486	-	23853	23949	25367	25457	0.0174945	0.205
gene4406	beta-glucuronidase	maker-scaffold_28-snap-gene-6.41	scaffold_28	-	598136	598221	598407	598492	0.0464457	0.232
gene8369	nicotinic acetylcholine receptor subunit alpha 7	maker-scaffold_71-snap-gene-5.27	scaffold_71	+	544776	544863	545643	545727	0.0110187	0.435
SE
GeneID	Description	geneSymbol	chr	strand	exonStart	exonEnd	corrected_p-value	Δ|Ψ|
gene10382	pleckstrin homology domain-containing family m member 2	maker-scaffold_104-snap-gene-1.50	scaffold_104	+	174709	174917	0.00354979	0.389
gene10527	aldehyde dimeric nadp-preferring isoform x1	maker-scaffold_106-snap-gene-0.19	scaffold_106	+	52811	52927	0.0467906	0.204
gene10543	protein vav isoform x1	maker-scaffold_106-snap-gene-3.51	scaffold_106	-	320859	320880	0.0243847	0.311
gene11035	polypyrimidine tract-binding protein 1 isoform x1	maker-scaffold_117-snap-gene-2.43	scaffold_117	-	243747	243806	0.00042522	0.222
gene11126	mitogen-activated protein kinase 14b-like isoform x1	snap_masked-scaffold_119-processed-gene-2.9	scaffold_119	+	210692	210772	0.0284848	0.312
gene11487	jnk-interacting protein 3 isoform x3	maker-scaffold_125-snap-gene-3.44	scaffold_125	+	368265	368322	0.0161067	0.225
gene13310	voltage-dependent calcium channel type a subunit alpha-1 isoform x13	maker-scaffold_174-snap-gene-0.27	scaffold_174	-	32403	32631	0.0145446	0.436
gene13310	voltage-dependent calcium channel type a subunit alpha-1 isoform x13	maker-scaffold_174-snap-gene-0.27	scaffold_174	-	32406	32445	0.0388278	0.366
gene1402	polyhomeotic-like protein 2 isoform x2	maker-scaffold_7-snap-gene-0.32	scaffold_7	+	65488	65515	0.000292675	0.455
gene14189	isoform b	maker-scaffold_202-snap-gene-1.63	scaffold_202	-	221352	221607	1.48e-09	0.243
gene14576	pyruvate kinase-like isoform x2	maker-scaffold_214-snap-gene-0.47	scaffold_214	-	65762	65988	0.00170779	0.243
gene16088	syntaxin-6 isoform x2	maker-scaffold_283-snap-gene-0.33	scaffold_283	-	73418	73440	0.0125192	0.285
gene16566	hemicentin-1 isoform x1	maker-scaffold_323-snap-gene-0.47	scaffold_323	-	60713	60806	2.4103e-07	0.706
gene16566	hemicentin-1 isoform x1	maker-scaffold_323-snap-gene-0.47	scaffold_323	-	60305	60806	5.96375e-05	0.472
gene1689	protein fam135a isoform x3	maker-scaffold_8-snap-gene-5.36	scaffold_8	-	506099	506129	0.00090586	0.599
gene16979	sh3 domain-binding glutamic acid-rich protein homolog isoform x1	maker-scaffold_360-snap-gene-0.39	scaffold_360	-	37162	37240	0.000737184	0.326
gene17754	rab11 family-interacting protein 5	snap_masked-scaffold_530-processed-gene-0.0	scaffold_530	+	6519	6701	3.74e-05	0.405
gene3419	dolichol kinase	maker-scaffold_19-snap-gene-8.49	scaffold_19	-	802547	802983	2.41e-07	0.522
gene4200	hypothetical protein DAPPUDRAFT_319960	maker-scaffold_26-snap-gene-5.52	scaffold_26	-	503987	504065	0.0027021	0.597
gene4200	hypothetical protein DAPPUDRAFT_319960	maker-scaffold_26-snap-gene-5.52	scaffold_26	-	503970	504065	0.0103691	0.43
gene5248	e3 ubiquitin-protein ligase rnf13-like	maker-scaffold_36-snap-gene-4.43	scaffold_36	-	426712	426811	0.0310049	0.217
gene5355	aael013398- partial	maker-scaffold_38-snap-gene-1.32	scaffold_38	+	112735	112804	0.0242016	0.316
gene5600	beta- -galactosyltransferase 1-like isoform x2	maker-scaffold_40-snap-gene-2.44	scaffold_40	-	267919	268072	0.00859624	0.215
gene5600	beta- -galactosyltransferase 1-like isoform x2	maker-scaffold_40-snap-gene-2.44	scaffold_40	-	267919	268121	0.00958835	0.213
gene6863	hypothetical protein DAPPUDRAFT_306895	maker-scaffold_52-snap-gene-4.23	scaffold_52	-	479501	479574	0.0314172	0.208
gene7643	poly -binding-splicing factor half pint isoform x1	snap_masked-scaffold_62-processed-gene-3.0	scaffold_62	+	291440	291524	0.0125192	0.205
gene7643	poly -binding-splicing factor half pint isoform x1	snap_masked-scaffold_62-processed-gene-3.0	scaffold_62	+	291440	291548	0.0125192	0.211
gene9075	nucleoside diphosphate kinase 7	maker-scaffold_81-snap-gene-4.65	scaffold_81	+	429610	429659	0.0125574	0.243
gene9217	ankyrin repeat domain-containing protein sowahb isoform x1	maker-scaffold_83-snap-gene-1.32	scaffold_83	+	123671	123701	0.0189811	0.22
gene9229	hypothetical protein DAPPUDRAFT_320084	snap_masked-scaffold_83-processed-gene-2.29	scaffold_83	-	250871	251070	0.0215893	0.287
gene9229	hypothetical protein DAPPUDRAFT_320084	snap_masked-scaffold_83-processed-gene-2.29	scaffold_83	-	250871	251060	0.0215893	0.31
gene9443	calcium uptake protein 1 mitochondrial isoform x2	maker-scaffold_87-snap-gene-3.26	scaffold_87	-	290408	290420	0.0260755	0.378
IR
GeneID	Description	geneSymbol	chr	strand	intron_start	intron_end	corrected_p-value	Δ|Ψ|
gene12925	trimethyllysine mitochondrial	maker-scaffold_163-snap-gene-0.36	scaffold_163	-	14723	14791	0.000486581	0.53
gene14120	ubiquitin carboxyl-terminal hydrolase 15 isoform x2	snap_masked-scaffold_200-processed-gene-0.22	scaffold_200	-	59363	59436	0.0366846	0.266
gene15302	upf0587 protein c1orf123 homolog	maker-scaffold_244-snap-gene-1.90	scaffold_244	-	148242	148303	0.0236564	0.211
gene15982	transmembrane protein 189	maker-scaffold_278-snap-gene-0.57	scaffold_278	-	102206	102268	0.000333436	0.513
gene1737	rapamycin-insensitive companion of mtor isoform x1	maker-scaffold_8-snap-gene-8.55	scaffold_8	-	817826	817947	0.0236564	0.598
gene251	succinyl- :3-ketoacid coenzyme a transferase mitochondrial	maker-scaffold_1-snap-gene-15.74	scaffold_1	+	1516710	1516797	0.0114884	0.29
gene8832	rna-binding protein musashi homolog 2-like isoform x2	maker-scaffold_77-snap-gene-4.78	scaffold_77	+	459814	459894	0.0392477	0.409
Note: Δ|Ψ| is the difference in the exon/intron inclusion level between the two conditions

[truncated: 4 more sheets: Table S11, Table S12, Table S13, Table S14]
